# Supplementary material for: Nasopulmonary mites (Acari: Halarachnidae) as potential vectors of bacterial pathogens, including Streptococcus phocae, in marine mammals
Source: PLoS One. 2022 Jun 16;17(6):e0270009. doi: 10.1371/journal.pone.0270009 (PMC9202935; doi:10.1371/journal.pone.0270009)
Supplement: S1 File — (XLSX) [file pone.0270009.s001.xlsx]

## Sheet: Summary
Adult_4349-04
% of mapped reads	Order	Family	Genus	Species	Count
43.86	Mycoplasmatales	Mycoplasmataceae	Mycoplasma	(genus level ID only)	7849
24.84	Mycoplasmatales	Mycoplasmataceae	(family level ID only)		4446
13.34	Mycoplasmatales	Mycoplasmataceae	Mycoplasma	phocidae	2388
12.71	Vibrionales	Vibrionaceae	Photobacterium	damselae	2274
Adult_5229-08
% of mapped reads	Order	Family	Genus	Species	Count
43.79	Vibrionales	Vibrionaceae	Vibrio	(slash calls)	9826
14.32	Mycoplasmatales	Mycoplasmataceae	Mycoplasma	(genus level ID only)	3214
12.28	Vibrionales	Vibrionaceae	(slash calls)		2756
6.53	Vibrionales	Vibrionaceae	Vibrio	parahaemolyticus	1466
Adult_7139-14
% of mapped reads	Order	Family	Genus	Species	Count
18.06	Mycoplasmatales	Mycoplasmataceae	Mycoplasma	(genus level ID only)	26287
14.46	Mycoplasmatales	Mycoplasmataceae	(family level ID only)		21041
13.49	Vibrionales	Vibrionaceae	Vibrio	(slash calls)	19629
10.52	Mycoplasmatales	Mycoplasmataceae	Mycoplasma	phocidae	15307
7.13	Bacillales	Staphylococcaceae	Staphylococcus	schleiferi	10372
6.75	Pasteurellales	Pasteurellaceae	Pasteurella	multocida	9827
Adult_7395-15
% of mapped reads	Order	Family	Genus	Species	Count
37.27	Pasteurellales	Pasteurellaceae	Pasteurella	multocida	5424
30.82	Mycoplasmatales	Mycoplasmataceae	Mycoplasma	(genus level ID only)	4485
18.42	Mycoplasmatales	Mycoplasmataceae	(family level ID only)		2680
5.98	Pasteurellales	Pasteurellaceae	Pasteurella	(slash calls)	870
Juvenile_4349-04
% of mapped reads	Order	Family	Genus	Species	Count
52.17	Mycoplasmatales	Mycoplasmataceae	(family level ID only)		7333
38.74	Mycoplasmatales	Mycoplasmataceae	Mycoplasma	(genus level ID only)	5445
5.94	Vibrionales	Vibrionaceae	Photobacterium	damselae	835
Juvenile_5229-08
% of mapped reads	Order	Family	Genus	Species	Count
43.07	Vibrionales	Vibrionaceae	Vibrio	(slash calls)	8007
10.34	Vibrionales	Vibrionaceae	(slash calls)		1922
8.77	Vibrionales	Vibrionaceae	Vibrio	cyclitrophicus	1631
Juvenile_7139-14
% of mapped reads	Order	Family	Genus	Species	Count
43.92	Bacillales	Staphylococcaceae	Staphylococcus	schleiferi	9719
12.48	Actinomycetales	Propionibacteriaceae	Propionibacterium	acnes	2761
5.37	Bacillales	Staphylococcaceae	Staphylococcus	(slash calls)	1188
Juvenile_7395-15
% of mapped reads	Order	Family	Genus	Species	Count
30.93	Mycoplasmatales	Mycoplasmataceae	(family level ID only)		3887
27.6	Pasteurellales	Pasteurellaceae	Pasteurella	multocida	3469
25.18	Mycoplasmatales	Mycoplasmataceae	Mycoplasma	(genus level ID only)	3164
5.29	Pasteurellales	Pasteurellaceae	Pasteurella	(slash calls)	665

## Sheet: Adult_04
Sample #4349-04-Adult
Primer	Phylum	Class	Order	Family	Genus	Species	% ID	Count	DB counters	F:R %	% of total reads	% of valid reads	% of mapped reads	% of mapped reads per primer
(consensus)	Tenericutes	Mollicutes	Mycoplasmatales	Mycoplasmataceae	Mycoplasma	(genus level ID only)		7849	0 : 7849		18.27	27.38	43.86	43.86
(consensus)	Tenericutes	Mollicutes	Mycoplasmatales	Mycoplasmataceae	(family level ID only)			4446	0 : 4446		10.35	15.51	24.84	24.84
(consensus)	Tenericutes	Mollicutes	Mycoplasmatales	Mycoplasmataceae	Mycoplasma	phocidae	99.18 - 100	2388	2318 : 70	51.8 : 48.2	5.56	8.33	13.34	13.34
(consensus)	Proteobacteria	Gammaproteobacteria	Vibrionales	Vibrionaceae	Photobacterium	damselae	99.19 - 100	2274	2274 : 0	40.46 : 59.54	5.29	7.93	12.71	12.71
(consensus)	Proteobacteria	Gammaproteobacteria	Vibrionales	Vibrionaceae	Photobacterium	(slash calls)		234	234 : 0		0.54	0.82	1.31	1.31
(consensus)	Proteobacteria	Gammaproteobacteria	Pasteurellales	Pasteurellaceae	Pasteurella	multocida	100 - 100	184	184 : 0	50 : 50	0.43	0.64	1.03	1.03
(consensus)	Proteobacteria	Gammaproteobacteria	Vibrionales	Vibrionaceae	(slash calls)			135	0 : 135		0.31	0.47	0.75	0.75
(consensus)	Fusobacteria	Fusobacteriia	Fusobacteriales	Fusobacteriaceae	Fusobacterium	necrophorum	99.56 - 100	71	71 : 0	26.76 : 73.24	0.17	0.25	0.4	0.4
(consensus)	Tenericutes	Mollicutes	Entomoplasmatales	Entomoplasmataceae	(family level ID only)			46	0 : 46		0.11	0.16	0.26	0.26
(consensus)	Fusobacteria	Fusobacteriia	Fusobacteriales	Fusobacteriaceae	Fusobacterium	(genus level ID only)		42	42 : 0		0.1	0.15	0.23	0.23
(consensus)	Fusobacteria	Fusobacteriia	Fusobacteriales	Fusobacteriaceae	Fusobacterium	mortiferum	99.21 - 99.21	37	0 : 37	45.95 : 54.05	0.09	0.13	0.21	0.21
(consensus)	Proteobacteria	Gammaproteobacteria	Pasteurellales	Pasteurellaceae	Pasteurella	(slash calls)		38	38 : 0		0.09	0.13	0.21	0.21
(consensus)	Firmicutes	Bacilli	Lactobacillales	Streptococcaceae	Streptococcus	dysgalactiae	100 - 100	32	32 : 0	43.75 : 56.25	0.07	0.11	0.18	0.18
(consensus)	Firmicutes	Bacilli	Lactobacillales	Streptococcaceae	Streptococcus	(genus level ID only)		28	0 : 28		0.07	0.1	0.16	0.16
(consensus)	Fusobacteria	Fusobacteriia	Fusobacteriales	Fusobacteriaceae	Fusobacterium	(slash calls)		23	23 : 0		0.05	0.08	0.13	0.13
(consensus)	Fusobacteria	Fusobacteriia	Fusobacteriales	Fusobacteriaceae	(family level ID only)			22	11 : 11		0.05	0.08	0.12	0.12
(consensus)	Proteobacteria	Epsilonproteobacteria	Campylobacterales	Helicobacteraceae	Helicobacter	(genus level ID only)		22	0 : 22		0.05	0.08	0.12	0.12
(consensus)	Proteobacteria	Gammaproteobacteria	Vibrionales	Vibrionaceae	(family level ID only)			15	0 : 15		0.03	0.05	0.08	0.08
(consensus)	Firmicutes	Clostridia	Clostridiales	Clostridiaceae	Clostridium	perfringens	100 - 100	11	11 : 0	0 : 100	0.03	0.04	0.06	0.06
Primer	Phylum	Class	Order	Family	Genus	Species	% ID	Count	DB counters	F:R %	% of total reads	% of valid reads	% of mapped reads	% of mapped reads per primer
V2	Fusobacteria	Fusobacteriia	Fusobacteriales	Fusobacteriaceae	(family level ID only)			11	0 : 11		0.03	0.04	0.06	0.44
V2	Proteobacteria	Gammaproteobacteria	Pasteurellales	Pasteurellaceae	Pasteurella	multocida	100 - 100	15	15 : 0	100 : 0	0.03	0.05	0.08	0.6
V2	Proteobacteria	Gammaproteobacteria	Vibrionales	Vibrionaceae	(family level ID only)			15	0 : 15		0.03	0.05	0.08	0.6
V2	Proteobacteria	Gammaproteobacteria	Vibrionales	Vibrionaceae	(slash calls)			52	0 : 52		0.12	0.18	0.29	2.08
V2	Proteobacteria	Gammaproteobacteria	Vibrionales	Vibrionaceae	Photobacterium	(slash calls)		234	234 : 0		0.54	0.82	1.31	9.36
V2	Tenericutes	Mollicutes	Mycoplasmatales	Mycoplasmataceae	(family level ID only)			61	0 : 61		0.14	0.21	0.34	2.44
V2	Tenericutes	Mollicutes	Mycoplasmatales	Mycoplasmataceae	Mycoplasma	(genus level ID only)		2113	0 : 2113		4.92	7.37	11.81	84.49
V3	Firmicutes	Bacilli	Lactobacillales	Streptococcaceae	Streptococcus	(genus level ID only)		28	0 : 28		0.07	0.1	0.16	1.26
V3	Firmicutes	Bacilli	Lactobacillales	Streptococcaceae	Streptococcus	dysgalactiae	100 - 100	32	32 : 0	43.75 : 56.25	0.07	0.11	0.18	1.44
V3	Firmicutes	Clostridia	Clostridiales	Clostridiaceae	Clostridium	perfringens	100 - 100	11	11 : 0	0 : 100	0.03	0.04	0.06	0.5
V3	Proteobacteria	Epsilonproteobacteria	Campylobacterales	Helicobacteraceae	Helicobacter	(genus level ID only)		22	0 : 22		0.05	0.08	0.12	0.99
V3	Proteobacteria	Gammaproteobacteria	Vibrionales	Vibrionaceae	(slash calls)			55	0 : 55		0.13	0.19	0.31	2.48
V3	Proteobacteria	Gammaproteobacteria	Vibrionales	Vibrionaceae	Photobacterium	damselae	99.44 - 100	1366	1366 : 0	43.12 : 56.88	3.18	4.76	7.63	61.67
V3	Tenericutes	Mollicutes	Entomoplasmatales	Entomoplasmataceae	(family level ID only)			46	0 : 46		0.11	0.16	0.26	2.08
V3	Tenericutes	Mollicutes	Mycoplasmatales	Mycoplasmataceae	(family level ID only)			638	0 : 638		1.48	2.23	3.56	28.8
V3	Tenericutes	Mollicutes	Mycoplasmatales	Mycoplasmataceae	Mycoplasma	phocidae	100 - 100	17	17 : 0	100 : 0	0.04	0.06	0.09	0.77
V4	Fusobacteria	Fusobacteriia	Fusobacteriales	Fusobacteriaceae	Fusobacterium	necrophorum	100 - 100	37	37 : 0	51.35 : 48.65	0.09	0.13	0.21	1.43
V4	Proteobacteria	Gammaproteobacteria	Pasteurellales	Pasteurellaceae	Pasteurella	(slash calls)		38	38 : 0		0.09	0.13	0.21	1.47
V4	Proteobacteria	Gammaproteobacteria	Vibrionales	Vibrionaceae	(slash calls)			28	0 : 28		0.07	0.1	0.16	1.08
V4	Proteobacteria	Gammaproteobacteria	Vibrionales	Vibrionaceae	Photobacterium	damselae	99.19 - 100	182	182 : 0	30.77 : 69.23	0.42	0.63	1.02	7.03
V4	Tenericutes	Mollicutes	Mycoplasmatales	Mycoplasmataceae	(family level ID only)			1503	0 : 1503		3.5	5.24	8.4	58.08
V4	Tenericutes	Mollicutes	Mycoplasmatales	Mycoplasmataceae	Mycoplasma	phocidae	99.18 - 100	800	730 : 70	70.88 : 29.12	1.86	2.79	4.47	30.91
V67	Fusobacteria	Fusobacteriia	Fusobacteriales	Fusobacteriaceae	(family level ID only)			11	11 : 0		0.03	0.04	0.06	0.15
V67	Fusobacteria	Fusobacteriia	Fusobacteriales	Fusobacteriaceae	Fusobacterium	(genus level ID only)		42	42 : 0		0.1	0.15	0.23	0.56
V67	Fusobacteria	Fusobacteriia	Fusobacteriales	Fusobacteriaceae	Fusobacterium	necrophorum	99.56 - 100	34	34 : 0	0 : 100	0.08	0.12	0.19	0.46
V67	Proteobacteria	Gammaproteobacteria	Pasteurellales	Pasteurellaceae	Pasteurella	multocida	100 - 100	103	103 : 0	41.75 : 58.25	0.24	0.36	0.58	1.38
V67	Proteobacteria	Gammaproteobacteria	Vibrionales	Vibrionaceae	Photobacterium	damselae	99.55 - 100	502	502 : 0	37.45 : 62.55	1.17	1.75	2.8	6.75
V67	Tenericutes	Mollicutes	Mycoplasmatales	Mycoplasmataceae	Mycoplasma	(genus level ID only)		5711	0 : 5711		13.29	19.92	31.91	76.77
V67	Tenericutes	Mollicutes	Mycoplasmatales	Mycoplasmataceae	Mycoplasma	phocidae	99.55 - 100	1036	1036 : 0	35.52 : 64.48	2.41	3.61	5.79	13.93
V8	Fusobacteria	Fusobacteriia	Fusobacteriales	Fusobacteriaceae	Fusobacterium	(slash calls)		23	23 : 0		0.05	0.08	0.13	0.73
V8	Fusobacteria	Fusobacteriia	Fusobacteriales	Fusobacteriaceae	Fusobacterium	mortiferum	99.21 - 99.21	37	0 : 37	45.95 : 54.05	0.09	0.13	0.21	1.17
V8	Proteobacteria	Gammaproteobacteria	Pasteurellales	Pasteurellaceae	Pasteurella	multocida	100 - 100	66	66 : 0	51.52 : 48.48	0.15	0.23	0.37	2.09
V8	Proteobacteria	Gammaproteobacteria	Vibrionales	Vibrionaceae	Photobacterium	damselae	100 - 100	224	224 : 0	38.84 : 61.16	0.52	0.78	1.25	7.1
V8	Tenericutes	Mollicutes	Mycoplasmatales	Mycoplasmataceae	(family level ID only)			2244	0 : 2244		5.22	7.83	12.54	71.15
V8	Tenericutes	Mollicutes	Mycoplasmatales	Mycoplasmataceae	Mycoplasma	(genus level ID only)		25	0 : 25		0.06	0.09	0.14	0.79
V8	Tenericutes	Mollicutes	Mycoplasmatales	Mycoplasmataceae	Mycoplasma	phocidae	99.22 - 99.61	535	535 : 0	53.27 : 46.73	1.25	1.87	2.99	16.96

## Sheet: Adult_8
Sample #5229-08-Adult
Primer	Phylum	Class	Order	Family	Genus	Species	% ID	Count	DB counters	F:R %	% of total reads	% of valid reads	% of mapped reads	% of mapped reads per primer
(consensus)	Proteobacteria	Gammaproteobacteria	Vibrionales	Vibrionaceae	Vibrio	(slash calls)		9826	9150 : 676		15.61	24.42	43.79	43.79
(consensus)	Tenericutes	Mollicutes	Mycoplasmatales	Mycoplasmataceae	Mycoplasma	(genus level ID only)		3214	0 : 3214		5.11	7.99	14.32	14.32
(consensus)	Proteobacteria	Gammaproteobacteria	Vibrionales	Vibrionaceae	(slash calls)			2756	2661 : 95		4.38	6.85	12.28	12.28
(consensus)	Proteobacteria	Gammaproteobacteria	Vibrionales	Vibrionaceae	Vibrio	parahaemolyticus	99.41 - 100	1466	1405 : 61	61.66 : 38.34	2.33	3.64	6.53	6.53
(consensus)	Proteobacteria	Gammaproteobacteria	Vibrionales	Vibrionaceae	Vibrio	cyclitrophicus	99.44 - 100	984	984 : 0	14.63 : 85.37	1.56	2.45	4.39	4.39
(consensus)	Tenericutes	Mollicutes	Mycoplasmatales	Mycoplasmataceae	(family level ID only)			788	0 : 788		1.25	1.96	3.51	3.51
(consensus)	Bacteroidetes	Bacteroidia	Bacteroidales	Porphyromonadaceae	Porphyromonas	gulae	99.42 - 100	439	214 : 225	62.64 : 37.36	0.7	1.09	1.96	1.96
(consensus)	Firmicutes	Bacilli	Bacillales	Staphylococcaceae	Staphylococcus	schleiferi	100 - 100	305	305 : 0	49.84 : 50.16	0.48	0.76	1.36	1.36
(consensus)	Proteobacteria	Gammaproteobacteria	Alteromonadales	Pseudoalteromonadaceae	Pseudoalteromonas	(slash calls)		234	234 : 0		0.37	0.58	1.04	1.04
(consensus)	Proteobacteria	Gammaproteobacteria	Oceanospirillales	Oceanospirillaceae	Marinomonas	pontica	99.43 - 100	199	199 : 0	63.82 : 36.18	0.32	0.49	0.89	0.89
(consensus)	Bacteroidetes	Bacteroidia	Bacteroidales	Bacteroidaceae	Bacteroides	pyogenes	99.55 - 100	181	181 : 0	70.72 : 29.28	0.29	0.45	0.81	0.81
(consensus)	Proteobacteria	Gammaproteobacteria	Pseudomonadales	Moraxellaceae	Psychrobacter	aestuarii	99.22 - 99.61	146	146 : 0	54.11 : 45.89	0.23	0.36	0.65	0.65
(consensus)	Tenericutes	Mollicutes	Mycoplasmatales	Mycoplasmataceae	Mycoplasma	phocidae	99.61 - 100	140	140 : 0	47.86 : 52.14	0.22	0.35	0.62	0.62
(consensus)	Proteobacteria	Gammaproteobacteria	Vibrionales	Vibrionaceae	Vibrio	(genus level ID only)		128	0 : 128		0.2	0.32	0.57	0.57
(consensus)	Proteobacteria	Gammaproteobacteria	Pseudomonadales	Moraxellaceae	Psychrobacter	jeotgali	99.44 - 100	112	112 : 0	58.93 : 41.07	0.18	0.28	0.5	0.5
(consensus)	Proteobacteria	Gammaproteobacteria	Vibrionales	Vibrionaceae	Vibrio	vulnificus	100 - 100	105	105 : 0	82.86 : 17.14	0.17	0.26	0.47	0.47
(consensus)	Proteobacteria	Gammaproteobacteria	Pasteurellales	Pasteurellaceae	Pasteurella	multocida	100 - 100	91	91 : 0	34.07 : 65.93	0.14	0.23	0.41	0.41
(consensus)	Proteobacteria	Gammaproteobacteria	Pseudomonadales	Moraxellaceae	Psychrobacter	(genus level ID only)		83	0 : 83		0.13	0.21	0.37	0.37
(consensus)	Proteobacteria	Gammaproteobacteria	Pasteurellales	Pasteurellaceae	Otariodibacter	oris	99.44 - 100	78	0 : 78	17.95 : 82.05	0.12	0.19	0.35	0.35
(consensus)	Proteobacteria	Gammaproteobacteria	Alteromonadales	Pseudoalteromonadaceae	(slash calls)			68	68 : 0		0.11	0.17	0.3	0.3
(consensus)	Proteobacteria	Gammaproteobacteria	Pseudomonadales	Moraxellaceae	Psychrobacter	sanguinis	99.59 - 99.59	65	65 : 0	36.92 : 63.08	0.1	0.16	0.29	0.29
(consensus)	Proteobacteria	Gammaproteobacteria	Pseudomonadales	Moraxellaceae	Psychrobacter	lutiphocae	99.06 - 99.53	55	55 : 0	54.55 : 45.45	0.09	0.14	0.25	0.25
(consensus)	Proteobacteria	Gammaproteobacteria	Vibrionales	Vibrionaceae	Aliivibrio	sifiae	99.44 - 100	53	53 : 0	20.75 : 79.25	0.08	0.13	0.24	0.24
(consensus)	Proteobacteria	Gammaproteobacteria	Pseudomonadales	Moraxellaceae	Psychrobacter	(slash calls)		51	14 : 37		0.08	0.13	0.23	0.23
(consensus)	Proteobacteria	Gammaproteobacteria	Alteromonadales	Shewanellaceae	(slash calls)			48	48 : 0		0.08	0.12	0.21	0.21
(consensus)	Proteobacteria	Gammaproteobacteria	Oceanospirillales	Oceanospirillaceae	Marinomonas	polaris	100 - 100	46	46 : 0	63.04 : 36.96	0.07	0.11	0.21	0.21
(consensus)	Proteobacteria	Gammaproteobacteria	Vibrionales	Vibrionaceae	Vibrio	sp.	99.44 - 99.44	48	0 : 48	0 : 100	0.08	0.12	0.21	0.21
(consensus)	Proteobacteria	Gammaproteobacteria	Pasteurellales	Pasteurellaceae	(slash calls)			44	0 : 44		0.07	0.11	0.2	0.2
(consensus)	Proteobacteria	Gammaproteobacteria	Pasteurellales	Pasteurellaceae	Otariodibacter	(genus level ID only)		45	0 : 45		0.07	0.11	0.2	0.2
(consensus)	Bacteroidetes	Bacteroidia	Bacteroidales	Bacteroidaceae	Bacteroides	(genus level ID only)		42	0 : 42		0.07	0.1	0.19	0.19
(consensus)	Proteobacteria	Gammaproteobacteria	Oceanospirillales	Oceanospirillaceae	Marinomonas	(slash calls)		41	41 : 0		0.07	0.1	0.18	0.18
(consensus)	Firmicutes	Clostridia	Clostridiales	Clostridiales Family XI. Incertae Sedis	(family level ID only)			39	0 : 39		0.06	0.1	0.17	0.17
(consensus)	Proteobacteria	Gammaproteobacteria	Pseudomonadales	Moraxellaceae	Psychrobacter	celer	99.44 - 99.44	39	0 : 39	53.85 : 46.15	0.06	0.1	0.17	0.17
(consensus)	Proteobacteria	Gammaproteobacteria	Vibrionales	Vibrionaceae	Vibrio	hangzhouensis	99.44 - 99.44	34	34 : 0	64.71 : 35.29	0.05	0.08	0.15	0.15
(consensus)	Proteobacteria	Gammaproteobacteria	Cardiobacteriales	Cardiobacteriaceae	(family level ID only)			29	0 : 29		0.05	0.07	0.13	0.13
(consensus)	Bacteroidetes	Flavobacteriia	Flavobacteriales	Flavobacteriaceae	(family level ID only)			26	0 : 26		0.04	0.06	0.12	0.12
(consensus)	Proteobacteria	Gammaproteobacteria	Vibrionales	Vibrionaceae	Aliivibrio	(slash calls)		26	26 : 0		0.04	0.06	0.12	0.12
(consensus)	Proteobacteria	Gammaproteobacteria	Vibrionales	Vibrionaceae	Aliivibrio	logei	100 - 100	25	25 : 0	48 : 52	0.04	0.06	0.11	0.11
(consensus)	Tenericutes	Mollicutes	Entomoplasmatales	Entomoplasmataceae	(family level ID only)			24	0 : 24		0.04	0.06	0.11	0.11
(consensus)	Proteobacteria	Betaproteobacteria	Burkholderiales	Burkholderiaceae	Burkholderia	(genus level ID only)		20	0 : 20		0.03	0.05	0.09	0.09
(consensus)	Proteobacteria	Gammaproteobacteria	Pseudomonadales	Moraxellaceae	Psychrobacter	arenosus	99.61 - 99.61	21	21 : 0	100 : 0	0.03	0.05	0.09	0.09
(consensus)	Proteobacteria	Gammaproteobacteria	Vibrionales	Vibrionaceae	Aliivibrio	finisterrensis	100 - 100	20	20 : 0	50 : 50	0.03	0.05	0.09	0.09
(consensus)	Proteobacteria	Gammaproteobacteria	Vibrionales	Vibrionaceae	Vibrio	penaeicida	99.41 - 100	21	21 : 0	0 : 100	0.03	0.05	0.09	0.09
(consensus)	Proteobacteria	Gammaproteobacteria	Vibrionales	Vibrionaceae	Vibrio	gallaecicus	100 - 100	15	15 : 0	0 : 100	0.02	0.04	0.07	0.07
(consensus)	Firmicutes	Bacilli	Bacillales	Staphylococcaceae	Staphylococcus	sciuri	100 - 100	14	14 : 0	0 : 100	0.02	0.03	0.06	0.06
(consensus)	Proteobacteria	Gammaproteobacteria	Pseudomonadales	Moraxellaceae	(family level ID only)			13	0 : 13		0.02	0.03	0.06	0.06
(consensus)	Proteobacteria	Gammaproteobacteria	Vibrionales	Vibrionaceae	Photobacterium	sp.	100 - 100	13	0 : 13	0 : 100	0.02	0.03	0.06	0.06
(consensus)	Spirochaetes	Spirochaetia	Spirochaetales	Spirochaetaceae	Treponema	sp.	99.56 - 99.56	13	0 : 13	0 : 100	0.02	0.03	0.06	0.06
(consensus)	Bacteroidetes	Bacteroidia	Bacteroidales	Prevotellaceae	(family level ID only)			12	0 : 12		0.02	0.03	0.05	0.05
(consensus)	Firmicutes	Bacilli	Bacillales	Staphylococcaceae	Staphylococcus	(slash calls)		11	11 : 0		0.02	0.03	0.05	0.05
(consensus)	Firmicutes	Clostridia	Clostridiales	Eubacteriaceae	(family level ID only)			12	0 : 12		0.02	0.03	0.05	0.05
(consensus)	Firmicutes	Clostridia	Clostridiales	Lachnospiraceae	(family level ID only)			12	0 : 12		0.02	0.03	0.05	0.05
(consensus)	Firmicutes	Clostridia	Clostridiales	Lachnospiraceae	Dorea	(genus level ID only)		12	0 : 12		0.02	0.03	0.05	0.05
(consensus)	Proteobacteria	Deltaproteobacteria	Desulfovibrionales	Desulfomicrobiaceae	Desulfomicrobium	(genus level ID only)		11	0 : 11		0.02	0.03	0.05	0.05
(consensus)	Proteobacteria	Deltaproteobacteria	Desulfovibrionales	Desulfovibrionaceae	(family level ID only)			11	0 : 11		0.02	0.03	0.05	0.05
(consensus)	Proteobacteria	Gammaproteobacteria	Alteromonadales	Colwelliaceae	Thalassomonas	agariperforans	100 - 100	11	11 : 0	100 : 0	0.02	0.03	0.05	0.05
(consensus)	Proteobacteria	Gammaproteobacteria	Alteromonadales	Pseudoalteromonadaceae	Pseudoalteromonas	marina	99.56 - 99.56	11	11 : 0	0 : 100	0.02	0.03	0.05	0.05
(consensus)	Proteobacteria	Gammaproteobacteria	Oceanospirillales	Oceanospirillaceae	Oleispira	antarctica	99.6 - 99.6	11	11 : 0	100 : 0	0.02	0.03	0.05	0.05
(consensus)	Proteobacteria	Gammaproteobacteria	Vibrionales	Vibrionaceae	Vibrio	tapetis	100 - 100	11	11 : 0	100 : 0	0.02	0.03	0.05	0.05
(consensus)	Spirochaetes	Spirochaetia	Spirochaetales	Spirochaetaceae	Treponema	denticola	100 - 100	11	11 : 0	100 : 0	0.02	0.03	0.05	0.05
(consensus)	Proteobacteria	Gammaproteobacteria	Oceanospirillales	Oceanospirillaceae	(slash calls)			10	0 : 10		0.02	0.02	0.04	0.04
(consensus)	Proteobacteria	Gammaproteobacteria	Vibrionales	Vibrionaceae	Vibrio	toranzoniae	99.44 - 99.44	10	10 : 0	100 : 0	0.02	0.02	0.04	0.04
(consensus)	Synergistetes	Synergistia	Synergistales	Synergistaceae	(family level ID only)			10	0 : 10		0.02	0.02	0.04	0.04
Primer	Phylum	Class	Order	Family	Genus	Species	% ID	Count	DB counters	F:R %	% of total reads	% of valid reads	% of mapped reads	% of mapped reads per primer
V2	Bacteroidetes	Bacteroidia	Bacteroidales	Bacteroidaceae	Bacteroides	pyogenes	100 - 100	18	18 : 0	100 : 0	0.03	0.04	0.08	0.69
V2	Bacteroidetes	Bacteroidia	Bacteroidales	Porphyromonadaceae	Porphyromonas	gulae	100 - 100	18	18 : 0	100 : 0	0.03	0.04	0.08	0.69
V2	Firmicutes	Bacilli	Bacillales	Staphylococcaceae	Staphylococcus	schleiferi	100 - 100	41	41 : 0	51.22 : 48.78	0.07	0.1	0.18	1.58
V2	Proteobacteria	Gammaproteobacteria	Oceanospirillales	Oceanospirillaceae	Marinomonas	pontica	100 - 100	16	16 : 0	100 : 0	0.03	0.04	0.07	0.62
V2	Proteobacteria	Gammaproteobacteria	Pseudomonadales	Moraxellaceae	Psychrobacter	(slash calls)		37	0 : 37		0.06	0.09	0.16	1.42
V2	Proteobacteria	Gammaproteobacteria	Pseudomonadales	Moraxellaceae	Psychrobacter	lutiphocae	99.06 - 99.53	55	55 : 0	54.55 : 45.45	0.09	0.14	0.25	2.12
V2	Proteobacteria	Gammaproteobacteria	Vibrionales	Vibrionaceae	(slash calls)			29	15 : 14		0.05	0.07	0.13	1.12
V2	Proteobacteria	Gammaproteobacteria	Vibrionales	Vibrionaceae	Vibrio	(genus level ID only)		10	0 : 10		0.02	0.02	0.04	0.38
V2	Proteobacteria	Gammaproteobacteria	Vibrionales	Vibrionaceae	Vibrio	(slash calls)		1264	1264 : 0		2.01	3.14	5.63	48.62
V2	Proteobacteria	Gammaproteobacteria	Vibrionales	Vibrionaceae	Vibrio	tapetis	100 - 100	11	11 : 0	100 : 0	0.02	0.03	0.05	0.42
V2	Tenericutes	Mollicutes	Mycoplasmatales	Mycoplasmataceae	(family level ID only)			134	0 : 134		0.21	0.33	0.6	5.15
V2	Tenericutes	Mollicutes	Mycoplasmatales	Mycoplasmataceae	Mycoplasma	(genus level ID only)		967	0 : 967		1.54	2.4	4.31	37.19
V3	Bacteroidetes	Bacteroidia	Bacteroidales	Bacteroidaceae	Bacteroides	pyogenes	100 - 100	132	132 : 0	73.48 : 26.52	0.21	0.33	0.59	2.4
V3	Bacteroidetes	Bacteroidia	Bacteroidales	Porphyromonadaceae	Porphyromonas	gulae	99.42 - 100	268	65 : 203	58.21 : 41.79	0.43	0.67	1.19	4.88
V3	Bacteroidetes	Flavobacteriia	Flavobacteriales	Flavobacteriaceae	(family level ID only)			26	0 : 26		0.04	0.06	0.12	0.47
V3	Firmicutes	Bacilli	Bacillales	Staphylococcaceae	Staphylococcus	schleiferi	100 - 100	180	180 : 0	51.67 : 48.33	0.29	0.45	0.8	3.28
V3	Firmicutes	Bacilli	Bacillales	Staphylococcaceae	Staphylococcus	sciuri	100 - 100	14	14 : 0	0 : 100	0.02	0.03	0.06	0.25
V3	Firmicutes	Clostridia	Clostridiales	Clostridiales Family XI. Incertae Sedis	(family level ID only)			39	0 : 39		0.06	0.1	0.17	0.71
V3	Firmicutes	Clostridia	Clostridiales	Eubacteriaceae	(family level ID only)			12	0 : 12		0.02	0.03	0.05	0.22
V3	Firmicutes	Clostridia	Clostridiales	Lachnospiraceae	Dorea	(genus level ID only)		12	0 : 12		0.02	0.03	0.05	0.22
V3	Proteobacteria	Betaproteobacteria	Burkholderiales	Burkholderiaceae	Burkholderia	(genus level ID only)		20	0 : 20		0.03	0.05	0.09	0.36
V3	Proteobacteria	Deltaproteobacteria	Desulfovibrionales	Desulfomicrobiaceae	Desulfomicrobium	(genus level ID only)		11	0 : 11		0.02	0.03	0.05	0.2
V3	Proteobacteria	Deltaproteobacteria	Desulfovibrionales	Desulfovibrionaceae	(family level ID only)			11	0 : 11		0.02	0.03	0.05	0.2
V3	Proteobacteria	Gammaproteobacteria	Alteromonadales	Pseudoalteromonadaceae	(slash calls)			68	68 : 0		0.11	0.17	0.3	1.24
V3	Proteobacteria	Gammaproteobacteria	Cardiobacteriales	Cardiobacteriaceae	(family level ID only)			13	0 : 13		0.02	0.03	0.06	0.24
V3	Proteobacteria	Gammaproteobacteria	Oceanospirillales	Oceanospirillaceae	Marinomonas	polaris	100 - 100	46	46 : 0	63.04 : 36.96	0.07	0.11	0.21	0.84
V3	Proteobacteria	Gammaproteobacteria	Oceanospirillales	Oceanospirillaceae	Marinomonas	pontica	100 - 100	65	65 : 0	60 : 40	0.1	0.16	0.29	1.18
V3	Proteobacteria	Gammaproteobacteria	Pasteurellales	Pasteurellaceae	Otariodibacter	(genus level ID only)		45	0 : 45		0.07	0.11	0.2	0.82
V3	Proteobacteria	Gammaproteobacteria	Pasteurellales	Pasteurellaceae	Otariodibacter	oris	99.44 - 99.44	10	0 : 10	0 : 100	0.02	0.02	0.04	0.18
V3	Proteobacteria	Gammaproteobacteria	Pseudomonadales	Moraxellaceae	(family level ID only)			13	0 : 13		0.02	0.03	0.06	0.24
V3	Proteobacteria	Gammaproteobacteria	Pseudomonadales	Moraxellaceae	Psychrobacter	celer	99.44 - 99.44	39	0 : 39	53.85 : 46.15	0.06	0.1	0.17	0.71
V3	Proteobacteria	Gammaproteobacteria	Pseudomonadales	Moraxellaceae	Psychrobacter	jeotgali	99.44 - 100	112	112 : 0	58.93 : 41.07	0.18	0.28	0.5	2.04
V3	Proteobacteria	Gammaproteobacteria	Vibrionales	Vibrionaceae	(slash calls)			41	0 : 41		0.07	0.1	0.18	0.75
V3	Proteobacteria	Gammaproteobacteria	Vibrionales	Vibrionaceae	Aliivibrio	sifiae	99.44 - 100	53	53 : 0	20.75 : 79.25	0.08	0.13	0.24	0.96
V3	Proteobacteria	Gammaproteobacteria	Vibrionales	Vibrionaceae	Photobacterium	sp.	100 - 100	13	0 : 13	0 : 100	0.02	0.03	0.06	0.24
V3	Proteobacteria	Gammaproteobacteria	Vibrionales	Vibrionaceae	Vibrio	(genus level ID only)		83	0 : 83		0.13	0.21	0.37	1.51
V3	Proteobacteria	Gammaproteobacteria	Vibrionales	Vibrionaceae	Vibrio	(slash calls)		2867	2191 : 676		4.56	7.13	12.78	52.17
V3	Proteobacteria	Gammaproteobacteria	Vibrionales	Vibrionaceae	Vibrio	cyclitrophicus	99.44 - 100	832	832 : 0	8.89 : 91.11	1.32	2.07	3.71	15.14
V3	Proteobacteria	Gammaproteobacteria	Vibrionales	Vibrionaceae	Vibrio	gallaecicus	100 - 100	15	15 : 0	0 : 100	0.02	0.04	0.07	0.27
V3	Proteobacteria	Gammaproteobacteria	Vibrionales	Vibrionaceae	Vibrio	hangzhouensis	99.44 - 99.44	34	34 : 0	64.71 : 35.29	0.05	0.08	0.15	0.62
V3	Proteobacteria	Gammaproteobacteria	Vibrionales	Vibrionaceae	Vibrio	parahaemolyticus	99.44 - 99.44	50	50 : 0	58 : 42	0.08	0.12	0.22	0.91
V3	Proteobacteria	Gammaproteobacteria	Vibrionales	Vibrionaceae	Vibrio	sp.	99.44 - 99.44	48	0 : 48	0 : 100	0.08	0.12	0.21	0.87
V3	Proteobacteria	Gammaproteobacteria	Vibrionales	Vibrionaceae	Vibrio	toranzoniae	99.44 - 99.44	10	10 : 0	100 : 0	0.02	0.02	0.04	0.18
V3	Proteobacteria	Gammaproteobacteria	Vibrionales	Vibrionaceae	Vibrio	vulnificus	100 - 100	105	105 : 0	82.86 : 17.14	0.17	0.26	0.47	1.91
V3	Synergistetes	Synergistia	Synergistales	Synergistaceae	(family level ID only)			10	0 : 10		0.02	0.02	0.04	0.18
V3	Tenericutes	Mollicutes	Entomoplasmatales	Entomoplasmataceae	(family level ID only)			24	0 : 24		0.04	0.06	0.11	0.44
V3	Tenericutes	Mollicutes	Mycoplasmatales	Mycoplasmataceae	(family level ID only)			174	0 : 174		0.28	0.43	0.78	3.17
V4	Bacteroidetes	Bacteroidia	Bacteroidales	Bacteroidaceae	Bacteroides	(genus level ID only)		42	0 : 42		0.07	0.1	0.19	4.23
V4	Bacteroidetes	Bacteroidia	Bacteroidales	Porphyromonadaceae	Porphyromonas	gulae	99.59 - 99.59	104	82 : 22	66.35 : 33.65	0.17	0.26	0.46	10.48
V4	Firmicutes	Bacilli	Bacillales	Staphylococcaceae	Staphylococcus	(slash calls)		11	11 : 0		0.02	0.03	0.05	1.11
V4	Proteobacteria	Gammaproteobacteria	Oceanospirillales	Oceanospirillaceae	Marinomonas	(slash calls)		27	27 : 0		0.04	0.07	0.12	2.72
V4	Proteobacteria	Gammaproteobacteria	Pasteurellales	Pasteurellaceae	Otariodibacter	oris	100 - 100	27	0 : 27	51.85 : 48.15	0.04	0.07	0.12	2.72
V4	Proteobacteria	Gammaproteobacteria	Pseudomonadales	Moraxellaceae	Psychrobacter	(genus level ID only)		72	0 : 72		0.11	0.18	0.32	7.26
V4	Proteobacteria	Gammaproteobacteria	Pseudomonadales	Moraxellaceae	Psychrobacter	sanguinis	99.59 - 99.59	65	65 : 0	36.92 : 63.08	0.1	0.16	0.29	6.55
V4	Proteobacteria	Gammaproteobacteria	Vibrionales	Vibrionaceae	(slash calls)			94	94 : 0		0.15	0.23	0.42	9.48
V4	Proteobacteria	Gammaproteobacteria	Vibrionales	Vibrionaceae	Vibrio	(genus level ID only)		10	0 : 10		0.02	0.02	0.04	1.01
V4	Proteobacteria	Gammaproteobacteria	Vibrionales	Vibrionaceae	Vibrio	(slash calls)		345	345 : 0		0.55	0.86	1.54	34.78
V4	Tenericutes	Mollicutes	Mycoplasmatales	Mycoplasmataceae	(family level ID only)			158	0 : 158		0.25	0.39	0.7	15.93
V4	Tenericutes	Mollicutes	Mycoplasmatales	Mycoplasmataceae	Mycoplasma	phocidae	100 - 100	37	37 : 0	64.86 : 35.14	0.06	0.09	0.16	3.73
V67	Bacteroidetes	Bacteroidia	Bacteroidales	Bacteroidaceae	Bacteroides	pyogenes	99.55 - 100	31	31 : 0	41.94 : 58.06	0.05	0.08	0.14	0.56
V67	Bacteroidetes	Bacteroidia	Bacteroidales	Porphyromonadaceae	Porphyromonas	gulae	99.55 - 100	49	49 : 0	65.31 : 34.69	0.08	0.12	0.22	0.88
V67	Bacteroidetes	Bacteroidia	Bacteroidales	Prevotellaceae	(family level ID only)			12	0 : 12		0.02	0.03	0.05	0.22
V67	Firmicutes	Bacilli	Bacillales	Staphylococcaceae	Staphylococcus	schleiferi	100 - 100	84	84 : 0	45.24 : 54.76	0.13	0.21	0.37	1.51
V67	Proteobacteria	Gammaproteobacteria	Alteromonadales	Pseudoalteromonadaceae	Pseudoalteromonas	(slash calls)		33	33 : 0		0.05	0.08	0.15	0.59
V67	Proteobacteria	Gammaproteobacteria	Alteromonadales	Pseudoalteromonadaceae	Pseudoalteromonas	marina	99.56 - 99.56	11	11 : 0	0 : 100	0.02	0.03	0.05	0.2
V67	Proteobacteria	Gammaproteobacteria	Cardiobacteriales	Cardiobacteriaceae	(family level ID only)			16	0 : 16		0.03	0.04	0.07	0.29
V67	Proteobacteria	Gammaproteobacteria	Pasteurellales	Pasteurellaceae	(slash calls)			44	0 : 44		0.07	0.11	0.2	0.79
V67	Proteobacteria	Gammaproteobacteria	Pasteurellales	Pasteurellaceae	Otariodibacter	oris	99.56 - 100	31	0 : 31	0 : 100	0.05	0.08	0.14	0.56
V67	Proteobacteria	Gammaproteobacteria	Pasteurellales	Pasteurellaceae	Pasteurella	multocida	100 - 100	68	68 : 0	45.59 : 54.41	0.11	0.17	0.3	1.22
V67	Proteobacteria	Gammaproteobacteria	Vibrionales	Vibrionaceae	(slash calls)			1189	1189 : 0		1.89	2.96	5.3	21.31
V67	Proteobacteria	Gammaproteobacteria	Vibrionales	Vibrionaceae	Aliivibrio	finisterrensis	100 - 100	20	20 : 0	50 : 50	0.03	0.05	0.09	0.36
V67	Proteobacteria	Gammaproteobacteria	Vibrionales	Vibrionaceae	Aliivibrio	logei	100 - 100	25	25 : 0	48 : 52	0.04	0.06	0.11	0.45
V67	Proteobacteria	Gammaproteobacteria	Vibrionales	Vibrionaceae	Vibrio	(slash calls)		1549	1549 : 0		2.46	3.85	6.9	27.76
V67	Proteobacteria	Gammaproteobacteria	Vibrionales	Vibrionaceae	Vibrio	cyclitrophicus	100 - 100	71	71 : 0	49.3 : 50.7	0.11	0.18	0.32	1.27
V67	Spirochaetes	Spirochaetia	Spirochaetales	Spirochaetaceae	Treponema	denticola	100 - 100	11	11 : 0	100 : 0	0.02	0.03	0.05	0.2
V67	Spirochaetes	Spirochaetia	Spirochaetales	Spirochaetaceae	Treponema	sp.	99.56 - 99.56	13	0 : 13	0 : 100	0.02	0.03	0.06	0.23
V67	Tenericutes	Mollicutes	Mycoplasmatales	Mycoplasmataceae	Mycoplasma	(genus level ID only)		2247	0 : 2247		3.57	5.59	10.01	40.27
V67	Tenericutes	Mollicutes	Mycoplasmatales	Mycoplasmataceae	Mycoplasma	phocidae	100 - 100	76	76 : 0	38.16 : 61.84	0.12	0.19	0.34	1.36
V8	Firmicutes	Clostridia	Clostridiales	Lachnospiraceae	(family level ID only)			12	0 : 12		0.02	0.03	0.05	0.4
V8	Proteobacteria	Gammaproteobacteria	Alteromonadales	Pseudoalteromonadaceae	Pseudoalteromonas	(slash calls)		44	44 : 0		0.07	0.11	0.2	1.47
V8	Proteobacteria	Gammaproteobacteria	Oceanospirillales	Oceanospirillaceae	Marinomonas	(slash calls)		14	14 : 0		0.02	0.03	0.06	0.47
V8	Proteobacteria	Gammaproteobacteria	Oceanospirillales	Oceanospirillaceae	Oleispira	antarctica	99.6 - 99.6	11	11 : 0	100 : 0	0.02	0.03	0.05	0.37
V8	Proteobacteria	Gammaproteobacteria	Pasteurellales	Pasteurellaceae	Otariodibacter	oris	99.61 - 99.61	10	0 : 10	0 : 100	0.02	0.02	0.04	0.33
V8	Proteobacteria	Gammaproteobacteria	Pasteurellales	Pasteurellaceae	Pasteurella	multocida	100 - 100	23	23 : 0	0 : 100	0.04	0.06	0.1	0.77
V8	Proteobacteria	Gammaproteobacteria	Pseudomonadales	Moraxellaceae	Psychrobacter	(slash calls)		14	14 : 0		0.02	0.03	0.06	0.47
V8	Proteobacteria	Gammaproteobacteria	Pseudomonadales	Moraxellaceae	Psychrobacter	aestuarii	99.22 - 99.61	146	146 : 0	54.11 : 45.89	0.23	0.36	0.65	4.87
V8	Proteobacteria	Gammaproteobacteria	Pseudomonadales	Moraxellaceae	Psychrobacter	arenosus	99.61 - 99.61	21	21 : 0	100 : 0	0.03	0.05	0.09	0.7
V8	Proteobacteria	Gammaproteobacteria	Vibrionales	Vibrionaceae	(slash calls)			1247	1247 : 0		1.98	3.1	5.56	41.57
V8	Proteobacteria	Gammaproteobacteria	Vibrionales	Vibrionaceae	Aliivibrio	(slash calls)		26	26 : 0		0.04	0.06	0.12	0.87
V8	Proteobacteria	Gammaproteobacteria	Vibrionales	Vibrionaceae	Vibrio	(genus level ID only)		25	0 : 25		0.04	0.06	0.11	0.83
V8	Proteobacteria	Gammaproteobacteria	Vibrionales	Vibrionaceae	Vibrio	(slash calls)		977	977 : 0		1.55	2.43	4.35	32.57
V8	Proteobacteria	Gammaproteobacteria	Vibrionales	Vibrionaceae	Vibrio	cyclitrophicus	100 - 100	81	81 : 0	43.21 : 56.79	0.13	0.2	0.36	2.7
V8	Tenericutes	Mollicutes	Mycoplasmatales	Mycoplasmataceae	(family level ID only)			322	0 : 322		0.51	0.8	1.44	10.73
V8	Tenericutes	Mollicutes	Mycoplasmatales	Mycoplasmataceae	Mycoplasma	phocidae	99.61 - 99.61	27	27 : 0	51.85 : 48.15	0.04	0.07	0.12	0.9
V9	Proteobacteria	Gammaproteobacteria	Alteromonadales	Colwelliaceae	Thalassomonas	agariperforans	100 - 100	11	11 : 0	100 : 0	0.02	0.03	0.05	0.23
V9	Proteobacteria	Gammaproteobacteria	Alteromonadales	Pseudoalteromonadaceae	Pseudoalteromonas	(slash calls)		157	157 : 0		0.25	0.39	0.7	3.29
V9	Proteobacteria	Gammaproteobacteria	Alteromonadales	Shewanellaceae	(slash calls)			48	48 : 0		0.08	0.12	0.21	1.01
V9	Proteobacteria	Gammaproteobacteria	Oceanospirillales	Oceanospirillaceae	(slash calls)			10	0 : 10		0.02	0.02	0.04	0.21
V9	Proteobacteria	Gammaproteobacteria	Oceanospirillales	Oceanospirillaceae	Marinomonas	pontica	99.43 - 100	118	118 : 0	61.02 : 38.98	0.19	0.29	0.53	2.47
V9	Proteobacteria	Gammaproteobacteria	Pseudomonadales	Moraxellaceae	Psychrobacter	(genus level ID only)		11	0 : 11		0.02	0.03	0.05	0.23
V9	Proteobacteria	Gammaproteobacteria	Vibrionales	Vibrionaceae	(slash calls)			156	116 : 40		0.25	0.39	0.7	3.27
V9	Proteobacteria	Gammaproteobacteria	Vibrionales	Vibrionaceae	Vibrio	(slash calls)		2824	2824 : 0		4.49	7.02	12.59	59.18
V9	Proteobacteria	Gammaproteobacteria	Vibrionales	Vibrionaceae	Vibrio	parahaemolyticus	99.41 - 100	1416	1355 : 61	61.79 : 38.21	2.25	3.52	6.31	29.67
V9	Proteobacteria	Gammaproteobacteria	Vibrionales	Vibrionaceae	Vibrio	penaeicida	99.41 - 100	21	21 : 0	0 : 100	0.03	0.05	0.09	0.44

## Sheet: Adult_14
Sample #7139-14-Adult
Primer	Phylum	Class	Order	Family	Genus	Species	% ID	Count	DB counters	F:R %	% of total reads	% of valid reads	% of mapped reads	% of mapped reads per primer
(consensus)	Tenericutes	Mollicutes	Mycoplasmatales	Mycoplasmataceae	Mycoplasma	(genus level ID only)		26287	0 : 26287		6.94	11.18	18.06	18.06
(consensus)	Tenericutes	Mollicutes	Mycoplasmatales	Mycoplasmataceae	(family level ID only)			21041	0 : 21041		5.55	8.95	14.46	14.46
(consensus)	Proteobacteria	Gammaproteobacteria	Vibrionales	Vibrionaceae	Vibrio	(slash calls)		19629	18276 : 1353		5.18	8.35	13.49	13.49
(consensus)	Tenericutes	Mollicutes	Mycoplasmatales	Mycoplasmataceae	Mycoplasma	phocidae	99.1 - 100	15307	15055 : 252	50.21 : 49.79	4.04	6.51	10.52	10.52
(consensus)	Firmicutes	Bacilli	Bacillales	Staphylococcaceae	Staphylococcus	schleiferi	99.44 - 100	10372	10372 : 0	47.56 : 52.44	2.74	4.41	7.13	7.13
(consensus)	Proteobacteria	Gammaproteobacteria	Pasteurellales	Pasteurellaceae	Pasteurella	multocida	99.09 - 100	9827	9788 : 39	42.41 : 57.59	2.59	4.18	6.75	6.75
(consensus)	Proteobacteria	Gammaproteobacteria	Vibrionales	Vibrionaceae	(slash calls)			5182	4793 : 389		1.37	2.2	3.56	3.56
(consensus)	Actinobacteria	Actinobacteria	Actinomycetales	Propionibacteriaceae	Propionibacterium	acnes	99.09 - 100	3215	3055 : 160	41.87 : 58.13	0.85	1.37	2.21	2.21
(consensus)	Proteobacteria	Gammaproteobacteria	Vibrionales	Vibrionaceae	Photobacterium	damselae	99.19 - 100	3216	3216 : 0	39.12 : 60.88	0.85	1.37	2.21	2.21
(consensus)	Proteobacteria	Gammaproteobacteria	Vibrionales	Vibrionaceae	Vibrio	cyclitrophicus	99.44 - 100	2698	2698 : 0	37.95 : 62.05	0.71	1.15	1.85	1.85
(consensus)	Proteobacteria	Gammaproteobacteria	Vibrionales	Vibrionaceae	Vibrio	parahaemolyticus	99.41 - 100	2525	2434 : 91	62.46 : 37.54	0.67	1.07	1.74	1.74
(consensus)	Proteobacteria	Gammaproteobacteria	Pasteurellales	Pasteurellaceae	Pasteurella	(slash calls)		1761	1761 : 0		0.46	0.75	1.21	1.21
(consensus)	Bacteroidetes	Bacteroidia	Bacteroidales	Porphyromonadaceae	Porphyromonas	gulae	99.19 - 100	1299	630 : 669	61.12 : 38.88	0.34	0.55	0.89	0.89
(consensus)	Firmicutes	Bacilli	Bacillales	Staphylococcaceae	Staphylococcus	(slash calls)		1301	1301 : 0		0.34	0.55	0.89	0.89
(consensus)	Proteobacteria	Betaproteobacteria	Burkholderiales	Burkholderiaceae	Burkholderia	(genus level ID only)		1178	0 : 1178		0.31	0.5	0.81	0.81
(consensus)	Firmicutes	Bacilli	Lactobacillales	Enterococcaceae	Enterococcus	(slash calls)		901	901 : 0		0.24	0.38	0.62	0.62
(consensus)	Actinobacteria	Actinobacteria	Actinomycetales	Dietziaceae	Dietzia	(slash calls)		891	891 : 0		0.24	0.38	0.61	0.61
(consensus)	Proteobacteria	Gammaproteobacteria	Pseudomonadales	Moraxellaceae	Psychrobacter	(genus level ID only)		650	0 : 650		0.17	0.28	0.45	0.45
(consensus)	Proteobacteria	Gammaproteobacteria	Pseudomonadales	Moraxellaceae	Psychrobacter	aestuarii	99.22 - 99.61	662	662 : 0	52.72 : 47.28	0.17	0.28	0.45	0.45
(consensus)	Actinobacteria	Actinobacteria	Actinomycetales	Micrococcaceae	Micrococcus	(slash calls)		623	623 : 0		0.16	0.27	0.43	0.43
(consensus)	Bacteroidetes	Bacteroidia	Bacteroidales	Bacteroidaceae	Bacteroides	pyogenes	99.1 - 100	578	578 : 0	61.59 : 38.41	0.15	0.25	0.4	0.4
(consensus)	Bacteroidetes	Flavobacteriia	Flavobacteriales	Flavobacteriaceae	(family level ID only)			578	0 : 578		0.15	0.25	0.4	0.4
(consensus)	Proteobacteria	Gammaproteobacteria	Alteromonadales	Pseudoalteromonadaceae	Pseudoalteromonas	(slash calls)		513	513 : 0		0.14	0.22	0.35	0.35
(consensus)	Firmicutes	Bacilli	Bacillales	Staphylococcaceae	Staphylococcus	chromogenes	99.22 - 100	440	440 : 0	37.5 : 62.5	0.12	0.19	0.3	0.3
(consensus)	Fusobacteria	Fusobacteriia	Fusobacteriales	Fusobacteriaceae	Fusobacterium	necrophorum	99.12 - 100	412	412 : 0	38.11 : 61.89	0.11	0.18	0.28	0.28
(consensus)	Proteobacteria	Gammaproteobacteria	Vibrionales	Vibrionaceae	Photobacterium	(slash calls)		382	369 : 13		0.1	0.16	0.26	0.26
(consensus)	Proteobacteria	Gammaproteobacteria	Pseudomonadales	Moraxellaceae	Psychrobacter	lutiphocae	99.06 - 99.53	328	328 : 0	38.41 : 61.59	0.09	0.14	0.23	0.23
(consensus)	Proteobacteria	Epsilonproteobacteria	Campylobacterales	Helicobacteraceae	Helicobacter	(genus level ID only)		323	0 : 323		0.09	0.14	0.22	0.22
(consensus)	Proteobacteria	Gammaproteobacteria	Pseudomonadales	Pseudomonadaceae	Pseudomonas	(slash calls)		319	319 : 0		0.08	0.14	0.22	0.22
(consensus)	Proteobacteria	Gammaproteobacteria	Oceanospirillales	Oceanospirillaceae	Marinomonas	pontica	99.43 - 100	309	309 : 0	59.55 : 40.45	0.08	0.13	0.21	0.21
(consensus)	Proteobacteria	Gammaproteobacteria	Cardiobacteriales	Cardiobacteriaceae	(family level ID only)			288	0 : 288		0.08	0.12	0.2	0.2
(consensus)	Proteobacteria	Gammaproteobacteria	Pseudomonadales	Moraxellaceae	Psychrobacter	jeotgali	99.44 - 100	272	272 : 0	58.46 : 41.54	0.07	0.12	0.19	0.19
(consensus)	Actinobacteria	Actinobacteria	Actinomycetales	Gordoniaceae	Gordonia	(slash calls)		263	263 : 0		0.07	0.11	0.18	0.18
(consensus)	Proteobacteria	Gammaproteobacteria	Pseudomonadales	Moraxellaceae	(family level ID only)			256	0 : 256		0.07	0.11	0.18	0.18
(consensus)	Actinobacteria	Actinobacteria	Actinomycetales	Micrococcaceae	Micrococcus	lylae	99.37 - 100	253	253 : 0	62.85 : 37.15	0.07	0.11	0.17	0.17
(consensus)	Cyanobacteria	Prochlorales	Prochlorales	Prochlorococcaceae	Prochlorococcus	(genus level ID only)		227	227 : 0		0.06	0.1	0.16	0.16
(consensus)	Proteobacteria	Alphaproteobacteria	Rhizobiales	Bradyrhizobiaceae	(slash calls)			226	206 : 20		0.06	0.1	0.16	0.16
(consensus)	Firmicutes	Bacilli	Bacillales	Staphylococcaceae	Staphylococcus	sciuri	99.44 - 100	212	212 : 0	32.55 : 67.45	0.06	0.09	0.15	0.15
(consensus)	Actinobacteria	Actinobacteria	Actinomycetales	Corynebacteriaceae	Corynebacterium	phocae	99.22 - 100	209	209 : 0	31.58 : 68.42	0.06	0.09	0.14	0.14
(consensus)	Firmicutes	Bacilli	Lactobacillales	Streptococcaceae	Streptococcus	(slash calls)		211	197 : 14		0.06	0.09	0.14	0.14
(consensus)	Firmicutes	Clostridia	Clostridiales	Peptoniphilaceae	(family level ID only)			197	0 : 197		0.05	0.08	0.14	0.14
(consensus)	Proteobacteria	Gammaproteobacteria	Pasteurellales	Pasteurellaceae	Mannheimia	varigena	99.42 - 100	197	197 : 0	72.08 : 27.92	0.05	0.08	0.14	0.14
(consensus)	Proteobacteria	Gammaproteobacteria	Vibrionales	Vibrionaceae	Vibrio	(genus level ID only)		205	0 : 205		0.05	0.09	0.14	0.14
(consensus)	Proteobacteria	Gammaproteobacteria	Vibrionales	Vibrionaceae	Vibrio	vulnificus	99.44 - 100	199	199 : 0	71.86 : 28.14	0.05	0.08	0.14	0.14
(consensus)	Firmicutes	Clostridia	Clostridiales	Clostridiales Family XI. Incertae Sedis	Finegoldia	magna	99.35 - 100	188	188 : 0	72.87 : 27.13	0.05	0.08	0.13	0.13
(consensus)	Proteobacteria	Gammaproteobacteria	Pseudomonadales	Moraxellaceae	Psychrobacter	(slash calls)		196	54 : 142		0.05	0.08	0.13	0.13
(consensus)	Proteobacteria	Gammaproteobacteria	Pseudomonadales	Moraxellaceae	Psychrobacter	sanguinis	99.19 - 99.61	189	189 : 0	44.97 : 55.03	0.05	0.08	0.13	0.13
(consensus)	Actinobacteria	Actinobacteria	Actinomycetales	Corynebacteriaceae	Corynebacterium	(genus level ID only)		178	0 : 178		0.05	0.08	0.12	0.12
(consensus)	Proteobacteria	Gammaproteobacteria	Alteromonadales	Pseudoalteromonadaceae	(slash calls)			176	176 : 0		0.05	0.07	0.12	0.12
(consensus)	Proteobacteria	Gammaproteobacteria	Pasteurellales	Pasteurellaceae	Otariodibacter	oris	99.12 - 100	168	0 : 168	19.64 : 80.36	0.04	0.07	0.12	0.12
(consensus)	Proteobacteria	Gammaproteobacteria	Pseudomonadales	Moraxellaceae	Moraxella	(slash calls)		175	175 : 0		0.05	0.07	0.12	0.12
(consensus)	Proteobacteria	Gammaproteobacteria	Pseudomonadales	Moraxellaceae	Psychrobacter	arenosus	99.22 - 99.61	174	174 : 0	59.77 : 40.23	0.05	0.07	0.12	0.12
(consensus)	Proteobacteria	Gammaproteobacteria	Vibrionales	Vibrionaceae	Vibrio	sp.	99.43 - 100	172	0 : 172	38.95 : 61.05	0.05	0.07	0.12	0.12
(consensus)	Actinobacteria	Actinobacteria	Actinomycetales	Actinomycetaceae	Arcanobacterium	phocae	99.55 - 100	161	0 : 161	39.13 : 60.87	0.04	0.07	0.11	0.11
(consensus)	Actinobacteria	Actinobacteria	Actinomycetales	Dietziaceae	Dietzia	cinnamea	99.55 - 100	165	165 : 0	44.24 : 55.76	0.04	0.07	0.11	0.11
(consensus)	Firmicutes	Clostridia	Clostridiales	Clostridiales Family XI. Incertae Sedis	(family level ID only)			157	0 : 157		0.04	0.07	0.11	0.11
(consensus)	Proteobacteria	Gammaproteobacteria	Enterobacteriales	Enterobacteriaceae	Morganella	morganii	99.44 - 100	163	150 : 13	48.47 : 51.53	0.04	0.07	0.11	0.11
(consensus)	Proteobacteria	Betaproteobacteria	Neisseriales	Neisseriaceae	Neisseria	zoodegmatis	99.44 - 100	147	0 : 147	51.02 : 48.98	0.04	0.06	0.1	0.1
(consensus)	Bacteroidetes	Bacteroidia	Bacteroidales	Bacteroidaceae	Bacteroides	(genus level ID only)		134	0 : 134		0.04	0.06	0.09	0.09
(consensus)	Proteobacteria	Gammaproteobacteria	Oceanospirillales	Oceanospirillaceae	Marinomonas	(slash calls)		137	137 : 0		0.04	0.06	0.09	0.09
(consensus)	Proteobacteria	Gammaproteobacteria	Vibrionales	Vibrionaceae	Aliivibrio	sifiae	99.44 - 100	128	128 : 0	41.41 : 58.59	0.03	0.05	0.09	0.09
(consensus)	Spirochaetes	Spirochaetia	Spirochaetales	Spirochaetaceae	Treponema	sp.	99.12 - 99.56	137	0 : 137	28.47 : 71.53	0.04	0.06	0.09	0.09
(consensus)	Firmicutes	Bacilli	Lactobacillales	Enterococcaceae	Enterococcus	faecium	99.55 - 100	122	122 : 0	24.59 : 75.41	0.03	0.05	0.08	0.08
(consensus)	Firmicutes	Clostridia	Clostridiales	Eubacteriaceae	(family level ID only)			111	0 : 111		0.03	0.05	0.08	0.08
(consensus)	Proteobacteria	Betaproteobacteria	Burkholderiales	Burkholderiaceae	(slash calls)			119	0 : 119		0.03	0.05	0.08	0.08
(consensus)	Proteobacteria	Gammaproteobacteria	Alteromonadales	Shewanellaceae	(slash calls)			116	116 : 0		0.03	0.05	0.08	0.08
(consensus)	Actinobacteria	Actinobacteria	Actinomycetales	Micrococcaceae	(slash calls)			104	34 : 70		0.03	0.04	0.07	0.07
(consensus)	Actinobacteria	Actinobacteria	Actinomycetales	Propionibacteriaceae	Propionibacterium	(genus level ID only)		99	0 : 99		0.03	0.04	0.07	0.07
(consensus)	Firmicutes	Bacilli	Bacillales	Staphylococcaceae	Staphylococcus	(genus level ID only)		99	0 : 99		0.03	0.04	0.07	0.07
(consensus)	Firmicutes	Bacilli	Lactobacillales	Streptococcaceae	Streptococcus	(genus level ID only)		106	0 : 106		0.03	0.05	0.07	0.07
(consensus)	Firmicutes	Clostridia	Clostridiales	Peptostreptococcaceae	Filifactor	villosus	99.35 - 100	107	107 : 0	64.49 : 35.51	0.03	0.05	0.07	0.07
(consensus)	Proteobacteria	Deltaproteobacteria	Desulfovibrionales	Desulfovibrionaceae	(family level ID only)			109	0 : 109		0.03	0.05	0.07	0.07
(consensus)	Proteobacteria	Epsilonproteobacteria	Campylobacterales	Helicobacteraceae	(family level ID only)			96	0 : 96		0.03	0.04	0.07	0.07
(consensus)	Proteobacteria	Gammaproteobacteria	Pasteurellales	Pasteurellaceae	(family level ID only)			95	0 : 95		0.03	0.04	0.07	0.07
(consensus)	Actinobacteria	Actinobacteria	Actinomycetales	Microbacteriaceae	Microbacterium	ginsengisoli	99.37 - 100	90	90 : 0	56.67 : 43.33	0.02	0.04	0.06	0.06
(consensus)	Bacteroidetes	Bacteroidia	Bacteroidales	Prevotellaceae	(family level ID only)			90	0 : 90		0.02	0.04	0.06	0.06
(consensus)	Firmicutes	Bacilli	Lactobacillales	Aerococcaceae	(family level ID only)			91	0 : 91		0.02	0.04	0.06	0.06
(consensus)	Firmicutes	Clostridia	Clostridiales	Lachnospiraceae	(family level ID only)			92	0 : 92		0.02	0.04	0.06	0.06
(consensus)	Proteobacteria	Alphaproteobacteria	Caulobacterales	Caulobacteraceae	(slash calls)			94	12 : 82		0.02	0.04	0.06	0.06
(consensus)	Proteobacteria	Epsilonproteobacteria	Campylobacterales	Campylobacteraceae	Campylobacter	(slash calls)		87	72 : 15		0.02	0.04	0.06	0.06
(consensus)	Proteobacteria	Gammaproteobacteria	Pseudomonadales	Moraxellaceae	Psychrobacter	celer	99.44 - 99.44	92	0 : 92	53.26 : 46.74	0.02	0.04	0.06	0.06
(consensus)	Bacteroidetes	Bacteroidia	Bacteroidales	Porphyromonadaceae	(family level ID only)			71	0 : 71		0.02	0.03	0.05	0.05
(consensus)	Fusobacteria	Fusobacteriia	Fusobacteriales	Fusobacteriaceae	Fusobacterium	(genus level ID only)		71	71 : 0		0.02	0.03	0.05	0.05
(consensus)	Fusobacteria	Fusobacteriia	Fusobacteriales	Fusobacteriaceae	Fusobacterium	(slash calls)		68	68 : 0		0.02	0.03	0.05	0.05
(consensus)	Proteobacteria	Gammaproteobacteria	Cardiobacteriales	Cardiobacteriaceae	Cardiobacterium	(genus level ID only)		74	0 : 74		0.02	0.03	0.05	0.05
(consensus)	Proteobacteria	Gammaproteobacteria	Enterobacteriales	Enterobacteriaceae	(slash calls)			67	67 : 0		0.02	0.03	0.05	0.05
(consensus)	Proteobacteria	Gammaproteobacteria	Oceanospirillales	Oceanospirillaceae	Marinomonas	polaris	100 - 100	71	71 : 0	66.2 : 33.8	0.02	0.03	0.05	0.05
(consensus)	Proteobacteria	Gammaproteobacteria	Pasteurellales	Pasteurellaceae	(slash calls)			71	0 : 71		0.02	0.03	0.05	0.05
(consensus)	Proteobacteria	Gammaproteobacteria	Pasteurellales	Pasteurellaceae	Actinobacillus	minor	100 - 100	79	79 : 0	45.57 : 54.43	0.02	0.03	0.05	0.05
(consensus)	Proteobacteria	Gammaproteobacteria	Vibrionales	Vibrionaceae	Vibrio	atypicus	99.44 - 100	67	67 : 0	50.75 : 49.25	0.02	0.03	0.05	0.05
(consensus)	Proteobacteria	Gammaproteobacteria	Vibrionales	Vibrionaceae	Vibrio	toranzoniae	99.44 - 99.44	71	71 : 0	54.93 : 45.07	0.02	0.03	0.05	0.05
(consensus)	Tenericutes	Mollicutes	Entomoplasmatales	Entomoplasmataceae	(family level ID only)			76	0 : 76		0.02	0.03	0.05	0.05
(consensus)	Actinobacteria	Actinobacteria	Actinomycetales	Actinomycetaceae	Arcanobacterium	phocisimile	100 - 100	58	58 : 0	100 : 0	0.02	0.02	0.04	0.04
(consensus)	Actinobacteria	Actinobacteria	Actinomycetales	Dietziaceae	Dietzia	(genus level ID only)		52	0 : 52		0.01	0.02	0.04	0.04
(consensus)	Bacteroidetes	Flavobacteriia	Flavobacteriales	Flavobacteriaceae	Ornithobacterium	rhinotracheale	99.1 - 100	62	62 : 0	16.13 : 83.87	0.02	0.03	0.04	0.04
(consensus)	Firmicutes	Bacilli	Bacillales	Staphylococcaceae	Staphylococcus	hominis	100 - 100	65	65 : 0	46.15 : 53.85	0.02	0.03	0.04	0.04
(consensus)	Firmicutes	Bacilli	Lactobacillales	Enterococcaceae	(family level ID only)			61	0 : 61		0.02	0.03	0.04	0.04
(consensus)	Firmicutes	Bacilli	Lactobacillales	Streptococcaceae	Streptococcus	thermophilus	99.44 - 100	53	53 : 0	52.83 : 47.17	0.01	0.02	0.04	0.04
(consensus)	Firmicutes	Clostridia	Clostridiales	Clostridiales Family XI. Incertae Sedis	(slash calls)			54	54 : 0		0.01	0.02	0.04	0.04
(consensus)	Firmicutes	Clostridia	Clostridiales	Peptoniphilaceae	Peptoniphilus	(genus level ID only)		54	0 : 54		0.01	0.02	0.04	0.04
(consensus)	Fusobacteria	Fusobacteriia	Fusobacteriales	Fusobacteriaceae	(family level ID only)			51	24 : 27		0.01	0.02	0.04	0.04
(consensus)	Fusobacteria	Fusobacteriia	Fusobacteriales	Fusobacteriaceae	Fusobacterium	mortiferum	99.21 - 99.21	59	0 : 59	45.76 : 54.24	0.02	0.03	0.04	0.04
(consensus)	Proteobacteria	Betaproteobacteria	Burkholderiales	Burkholderiaceae	Burkholderia	(slash calls)		62	62 : 0		0.02	0.03	0.04	0.04
(consensus)	Proteobacteria	Betaproteobacteria	Neisseriales	Neisseriaceae	Neisseria	animaloris	99.6 - 99.6	59	59 : 0	37.29 : 62.71	0.02	0.03	0.04	0.04
(consensus)	Proteobacteria	Gammaproteobacteria	Alteromonadales	Pseudoalteromonadaceae	Pseudoalteromonas	marina	99.44 - 100	57	57 : 0	26.32 : 73.68	0.02	0.02	0.04	0.04
(consensus)	Proteobacteria	Gammaproteobacteria	Pasteurellales	Pasteurellaceae	Otariodibacter	(genus level ID only)		56	0 : 56		0.01	0.02	0.04	0.04
(consensus)	Proteobacteria	Gammaproteobacteria	Pseudomonadales	Moraxellaceae	Moraxella	sp.	99.44 - 99.54	64	0 : 64	76.56 : 23.44	0.02	0.03	0.04	0.04
(consensus)	Proteobacteria	Gammaproteobacteria	Vibrionales	Vibrionaceae	Aliivibrio	(slash calls)		56	56 : 0		0.01	0.02	0.04	0.04
(consensus)	Proteobacteria	Gammaproteobacteria	Vibrionales	Vibrionaceae	Aliivibrio	wodanis	99.44 - 100	63	63 : 0	28.57 : 71.43	0.02	0.03	0.04	0.04
(consensus)	Proteobacteria	Gammaproteobacteria	Vibrionales	Vibrionaceae	Vibrio	gallaecicus	100 - 100	52	52 : 0	57.69 : 42.31	0.01	0.02	0.04	0.04
(consensus)	Proteobacteria	Gammaproteobacteria	Vibrionales	Vibrionaceae	Vibrio	hangzhouensis	99.22 - 99.44	52	52 : 0	51.92 : 48.08	0.01	0.02	0.04	0.04
(consensus)	Proteobacteria	Gammaproteobacteria	Xanthomonadales	Xanthomonadaceae	(slash calls)			62	62 : 0		0.02	0.03	0.04	0.04
(consensus)	Spirochaetes	Spirochaetia	Spirochaetales	Spirochaetaceae	Treponema	denticola	100 - 100	55	55 : 0	41.82 : 58.18	0.01	0.02	0.04	0.04
(consensus)	Actinobacteria	Actinobacteria	Actinomycetales	Dermacoccaceae	(slash calls)			43	43 : 0		0.01	0.02	0.03	0.03
(consensus)	Actinobacteria	Actinobacteria	Actinomycetales	Dietziaceae	(family level ID only)			49	0 : 49		0.01	0.02	0.03	0.03
(consensus)	Bacteroidetes	Bacteroidia	Bacteroidales	Porphyromonadaceae	Tannerella	forsythia	100 - 100	41	0 : 41	34.15 : 65.85	0.01	0.02	0.03	0.03
(consensus)	Bacteroidetes	Flavobacteriia	Flavobacteriales	Flavobacteriaceae	Bergeyella	zoohelcum	100 - 100	41	41 : 0	51.22 : 48.78	0.01	0.02	0.03	0.03
(consensus)	Bacteroidetes	Sphingobacteriia	Sphingobacteriales	Chitinophagaceae	Hydrotalea	(genus level ID only)		37	0 : 37		0.01	0.02	0.03	0.03
(consensus)	Firmicutes	Bacilli	Bacillales	Bacillaceae	Bacillus	decisifrondis	99.61 - 100	39	39 : 0	71.79 : 28.21	0.01	0.02	0.03	0.03
(consensus)	Firmicutes	Bacilli	Bacillales	Staphylococcaceae	Staphylococcus	warneri	100 - 100	50	50 : 0	62 : 38	0.01	0.02	0.03	0.03
(consensus)	Firmicutes	Bacilli	Lactobacillales	Lactobacillaceae	Lactobacillus	iners	100 - 100	50	50 : 0	36 : 64	0.01	0.02	0.03	0.03
(consensus)	Firmicutes	Bacilli	Lactobacillales	Streptococcaceae	Streptococcus	dysgalactiae	100 - 100	50	50 : 0	34 : 66	0.01	0.02	0.03	0.03
(consensus)	Firmicutes	Bacilli	Lactobacillales	Streptococcaceae	Streptococcus	phocae	100 - 100	39	39 : 0	46.15 : 53.85	0.01	0.02	0.03	0.03
(consensus)	Firmicutes	Clostridia	Clostridiales	Lachnospiraceae	Dorea	(genus level ID only)		49	0 : 49		0.01	0.02	0.03	0.03
(consensus)	Firmicutes	Clostridia	Clostridiales	Peptoniphilaceae	Finegoldia	magna	99.61 - 99.61	43	0 : 43	30.23 : 69.77	0.01	0.02	0.03	0.03
(consensus)	Firmicutes	Clostridia	Clostridiales	Peptostreptococcaceae	(family level ID only)			50	0 : 50		0.01	0.02	0.03	0.03
(consensus)	Proteobacteria	Deltaproteobacteria	Desulfovibrionales	Desulfomicrobiaceae	Desulfomicrobium	(genus level ID only)		45	0 : 45		0.01	0.02	0.03	0.03
(consensus)	Proteobacteria	Gammaproteobacteria	Alteromonadales	Shewanellaceae	Shewanella	(slash calls)		45	45 : 0		0.01	0.02	0.03	0.03
(consensus)	Proteobacteria	Gammaproteobacteria	Methylococcales	Methylococcaceae	(family level ID only)			42	0 : 42		0.01	0.02	0.03	0.03
(consensus)	Proteobacteria	Gammaproteobacteria	Oceanospirillales	Oceanospirillaceae	(slash calls)			47	27 : 20		0.01	0.02	0.03	0.03
(consensus)	Proteobacteria	Gammaproteobacteria	Pseudomonadales	Moraxellaceae	Acinetobacter	(slash calls)		37	37 : 0		0.01	0.02	0.03	0.03
(consensus)	Proteobacteria	Gammaproteobacteria	Pseudomonadales	Moraxellaceae	Moraxella	(genus level ID only)		41	0 : 41		0.01	0.02	0.03	0.03
(consensus)	Proteobacteria	Gammaproteobacteria	Vibrionales	Vibrionaceae	Aliivibrio	logei	99.54 - 100	44	44 : 0	31.82 : 68.18	0.01	0.02	0.03	0.03
(consensus)	Proteobacteria	Gammaproteobacteria	Vibrionales	Vibrionaceae	Vibrio	penaeicida	99.41 - 100	46	46 : 0	28.26 : 71.74	0.01	0.02	0.03	0.03
(consensus)	Proteobacteria	Gammaproteobacteria	Vibrionales	Vibrionaceae	Vibrio	tapetis	100 - 100	40	40 : 0	37.5 : 62.5	0.01	0.02	0.03	0.03
(consensus)	Spirochaetes	Spirochaetia	Spirochaetales	Spirochaetaceae	Treponema	putidum	99.56 - 99.56	44	44 : 0	31.82 : 68.18	0.01	0.02	0.03	0.03
(consensus)	Actinobacteria	Actinobacteria	Actinomycetales	Actinomycetaceae	Arcanobacterium	(genus level ID only)		27	0 : 27		0.01	0.01	0.02	0.02
(consensus)	Actinobacteria	Actinobacteria	Actinomycetales	Corynebacteriaceae	Corynebacterium	(slash calls)		27	27 : 0		0.01	0.01	0.02	0.02
(consensus)	Actinobacteria	Actinobacteria	Actinomycetales	Dermabacteraceae	Brachybacterium	squillarum	100 - 100	35	35 : 0	65.71 : 34.29	0.01	0.01	0.02	0.02
(consensus)	Actinobacteria	Actinobacteria	Actinomycetales	Microbacteriaceae	(slash calls)			34	34 : 0		0.01	0.01	0.02	0.02
(consensus)	Actinobacteria	Actinobacteria	Actinomycetales	Micrococcaceae	Micrococcus	(genus level ID only)		25	0 : 25		0.01	0.01	0.02	0.02
(consensus)	Actinobacteria	Actinobacteria	Actinomycetales	Nocardiaceae	(family level ID only)			27	0 : 27		0.01	0.01	0.02	0.02
(consensus)	Actinobacteria	Actinobacteria	Actinomycetales	Propionibacteriaceae	Propionibacterium	(slash calls)		31	15 : 16		0.01	0.01	0.02	0.02
(consensus)	Actinobacteria	Actinobacteria	Actinomycetales	Pseudonocardiaceae	(family level ID only)			24	0 : 24		0.01	0.01	0.02	0.02
(consensus)	Bacteroidetes	Bacteroidia	Bacteroidales	Porphyromonadaceae	Porphyromonas	(genus level ID only)		24	0 : 24		0.01	0.01	0.02	0.02
(consensus)	Bacteroidetes	Flavobacteriia	Flavobacteriales	Flavobacteriaceae	(slash calls)			24	24 : 0		0.01	0.01	0.02	0.02
(consensus)	Firmicutes	Bacilli	Bacillales	Staphylococcaceae	Staphylococcus	epidermidis	100 - 100	24	24 : 0	45.83 : 54.17	0.01	0.01	0.02	0.02
(consensus)	Firmicutes	Bacilli	Lactobacillales	Aerococcaceae	Globicatella	sp.	100 - 100	22	0 : 22	0 : 100	0.01	0.01	0.02	0.02
(consensus)	Firmicutes	Bacilli	Lactobacillales	Carnobacteriaceae	(slash calls)			25	0 : 25		0.01	0.01	0.02	0.02
(consensus)	Firmicutes	Bacilli	Lactobacillales	Carnobacteriaceae	Atopobacter	phocae	100 - 100	23	23 : 0	43.48 : 56.52	0.01	0.01	0.02	0.02
(consensus)	Firmicutes	Clostridia	Clostridiales	Clostridiaceae	Clostridium	perfringens	100 - 100	29	19 : 10	34.48 : 65.52	0.01	0.01	0.02	0.02
(consensus)	Proteobacteria	Betaproteobacteria	Burkholderiales	Comamonadaceae	Delftia	(slash calls)		22	22 : 0		0.01	0.01	0.02	0.02
(consensus)	Proteobacteria	Betaproteobacteria	Neisseriales	Neisseriaceae	Neisseria	(genus level ID only)		26	0 : 26		0.01	0.01	0.02	0.02
(consensus)	Proteobacteria	Epsilonproteobacteria	Campylobacterales	Campylobacteraceae	(family level ID only)			34	0 : 34		0.01	0.01	0.02	0.02
(consensus)	Proteobacteria	Epsilonproteobacteria	Campylobacterales	Campylobacteraceae	Arcobacter	(slash calls)		32	32 : 0		0.01	0.01	0.02	0.02
(consensus)	Proteobacteria	Gammaproteobacteria	Alteromonadales	Colwelliaceae	Colwellia	aestuarii	100 - 100	24	24 : 0	41.67 : 58.33	0.01	0.01	0.02	0.02
(consensus)	Proteobacteria	Gammaproteobacteria	Pasteurellales	Pasteurellaceae	Bibersteinia	(genus level ID only)		32	0 : 32		0.01	0.01	0.02	0.02
(consensus)	Proteobacteria	Gammaproteobacteria	Pasteurellales	Pasteurellaceae	Bisgaardia	(slash calls)		24	0 : 24		0.01	0.01	0.02	0.02
(consensus)	Proteobacteria	Gammaproteobacteria	Pasteurellales	Pasteurellaceae	Pasteurella	(genus level ID only)		25	0 : 25		0.01	0.01	0.02	0.02
(consensus)	Proteobacteria	Gammaproteobacteria	Pseudomonadales	Pseudomonadaceae	Pseudomonas	xanthomarina	100 - 100	22	22 : 0	45.45 : 54.55	0.01	0.01	0.02	0.02
(consensus)	Proteobacteria	Gammaproteobacteria	Vibrionales	Vibrionaceae	Aliivibrio	finisterrensis	100 - 100	36	36 : 0	44.44 : 55.56	0.01	0.02	0.02	0.02
(consensus)	Proteobacteria	Gammaproteobacteria	Vibrionales	Vibrionaceae	Photobacterium	sp.	100 - 100	32	0 : 32	34.38 : 65.62	0.01	0.01	0.02	0.02
(consensus)	Proteobacteria	Gammaproteobacteria	Vibrionales	Vibrionaceae	Photobacterium	swingsii	99.08 - 99.61	28	28 : 0	50 : 50	0.01	0.01	0.02	0.02
(consensus)	Proteobacteria	Gammaproteobacteria	Vibrionales	Vibrionaceae	Vibrio	ponticus	100 - 100	22	22 : 0	45.45 : 54.55	0.01	0.01	0.02	0.02
(consensus)	Proteobacteria	Gammaproteobacteria	Xanthomonadales	Xanthomonadaceae	Pseudomonas	(slash calls)		23	23 : 0		0.01	0.01	0.02	0.02
(consensus)	Synergistetes	Synergistia	Synergistales	Synergistaceae	(family level ID only)			32	0 : 32		0.01	0.01	0.02	0.02
(consensus)	Actinobacteria	Actinobacteria	Acidimicrobiales	Acidimicrobiaceae	Aciditerrimonas	sp.	100 - 100	10	0 : 10	100 : 0	0	0	0.01	0.01
(consensus)	Actinobacteria	Actinobacteria	Actinomycetales	Actinomycetaceae	Arcanobacterium	haemolyticum	100 - 100	18	18 : 0	100 : 0	0	0.01	0.01	0.01
(consensus)	Actinobacteria	Actinobacteria	Actinomycetales	Corynebacteriaceae	Corynebacterium	amycolatum	100 - 100	11	11 : 0	100 : 0	0	0	0.01	0.01
(consensus)	Actinobacteria	Actinobacteria	Actinomycetales	Corynebacteriaceae	Corynebacterium	tuberculostearicum	100 - 100	10	10 : 0	100 : 0	0	0	0.01	0.01
(consensus)	Actinobacteria	Actinobacteria	Actinomycetales	Corynebacteriaceae	Corynebacterium	ulcerans	100 - 100	12	12 : 0	0 : 100	0	0.01	0.01	0.01
(consensus)	Actinobacteria	Actinobacteria	Actinomycetales	Dermabacteraceae	Brachybacterium	muris	100 - 100	10	10 : 0	0 : 100	0	0	0.01	0.01
(consensus)	Actinobacteria	Actinobacteria	Actinomycetales	Dietziaceae	Dietzia	papillomatosis	100 - 100	13	13 : 0	0 : 100	0	0.01	0.01	0.01
(consensus)	Actinobacteria	Actinobacteria	Actinomycetales	Geodermatophilaceae	Blastococcus	saxobsidens	100 - 100	14	14 : 0	0 : 100	0	0.01	0.01	0.01
(consensus)	Actinobacteria	Actinobacteria	Actinomycetales	Micrococcaceae	Kocuria	palustris	100 - 100	17	17 : 0	100 : 0	0	0.01	0.01	0.01
(consensus)	Actinobacteria	Actinobacteria	Actinomycetales	Micrococcaceae	Micrococcus	cohnii	100 - 100	14	14 : 0	100 : 0	0	0.01	0.01	0.01
(consensus)	Actinobacteria	Actinobacteria	Actinomycetales	Micrococcaceae	Rothia	mucilaginosa	100 - 100	16	16 : 0	100 : 0	0	0.01	0.01	0.01
(consensus)	Actinobacteria	Actinobacteria	Actinomycetales	Nocardioidaceae	Nocardioides	(slash calls)		13	13 : 0		0	0.01	0.01	0.01
(consensus)	Actinobacteria	Actinobacteria	Actinomycetales	Streptomycetaceae	(slash calls)			11	11 : 0		0	0	0.01	0.01
(consensus)	Actinobacteria	Actinobacteria	Euzebyales	Euzebyaceae	(family level ID only)			11	0 : 11		0	0	0.01	0.01
(consensus)	Bacteroidetes	Bacteroidia	Bacteroidales	Porphyromonadaceae	Porphyromonas	sp.	99.43 - 99.43	16	0 : 16	0 : 100	0	0.01	0.01	0.01
(consensus)	Bacteroidetes	Bacteroidia	Bacteroidales	Prevotellaceae	Prevotella	melaninogenica	100 - 100	12	12 : 0	100 : 0	0	0.01	0.01	0.01
(consensus)	Bacteroidetes	Flavobacteriia	Flavobacteriales	Flavobacteriaceae	Chryseobacterium	(slash calls)		16	0 : 16		0	0.01	0.01	0.01
(consensus)	Cyanobacteria	Nostocophycideae	Nostocales	Nostocaceae	(family level ID only)			21	0 : 21		0.01	0.01	0.01	0.01
(consensus)	Firmicutes	Bacilli	Bacillales	Planococcaceae	Ureibacillus	terrenus	99.44 - 99.44	10	10 : 0	100 : 0	0	0	0.01	0.01
(consensus)	Firmicutes	Bacilli	Lactobacillales	Aerococcaceae	Abiotrophia	defectiva	100 - 100	11	11 : 0	100 : 0	0	0	0.01	0.01
(consensus)	Firmicutes	Bacilli	Lactobacillales	Lactobacillaceae	(slash calls)			13	0 : 13		0	0.01	0.01	0.01
(consensus)	Firmicutes	Bacilli	Lactobacillales	Streptococcaceae	Streptococcus	pseudopneumoniae	100 - 100	10	10 : 0	0 : 100	0	0	0.01	0.01
(consensus)	Firmicutes	Bacilli	Lactobacillales	Streptococcaceae	Streptococcus	suis	99.18 - 99.18	21	21 : 0	100 : 0	0.01	0.01	0.01	0.01
(consensus)	Firmicutes	Clostridia	Clostridiales	Clostridiaceae	Clostridium	(slash calls)		10	10 : 0		0	0	0.01	0.01
(consensus)	Firmicutes	Clostridia	Clostridiales	Clostridiales Family XI. Incertae Sedis	Helcococcus	ovis	99.35 - 99.35	12	12 : 0	100 : 0	0	0.01	0.01	0.01
(consensus)	Firmicutes	Clostridia	Clostridiales	Clostridiales Family XIII. Incertae Sedis	Eubacterium	sulci	100 - 100	14	14 : 0	100 : 0	0	0.01	0.01	0.01
(consensus)	Firmicutes	Clostridia	Clostridiales	Clostridiales Family XIX. Incertae Sedis	(family level ID only)			12	0 : 12		0	0.01	0.01	0.01
(consensus)	Firmicutes	Clostridia	Clostridiales	Lachnospiraceae	Catonella	morbi	100 - 100	11	11 : 0	0 : 100	0	0	0.01	0.01
(consensus)	Firmicutes	Clostridia	Clostridiales	Peptococcaceae	Peptococcus	sp.	100 - 100	13	0 : 13	0 : 100	0	0.01	0.01	0.01
(consensus)	Firmicutes	Clostridia	Clostridiales	Peptoniphilaceae	(slash calls)			10	0 : 10		0	0	0.01	0.01
(consensus)	Firmicutes	Clostridia	Clostridiales	Peptoniphilaceae	Finegoldia	(genus level ID only)		14	0 : 14		0	0.01	0.01	0.01
(consensus)	Firmicutes	Clostridia	Clostridiales	Ruminococcaceae	(family level ID only)			18	0 : 18		0	0.01	0.01	0.01
(consensus)	Fusobacteria	Fusobacteriia	Fusobacteriales	Fusobacteriaceae	Fusobacterium	canifelinum	99.21 - 99.21	10	10 : 0	100 : 0	0	0	0.01	0.01
(consensus)	Proteobacteria	Alphaproteobacteria	Caulobacterales	Caulobacteraceae	Caulobacter	(genus level ID only)		17	0 : 17		0	0.01	0.01	0.01
(consensus)	Proteobacteria	Alphaproteobacteria	Caulobacterales	Caulobacteraceae	Phenylobacterium	(genus level ID only)		10	0 : 10		0	0	0.01	0.01
(consensus)	Proteobacteria	Alphaproteobacteria	Rhizobiales	Methylobacteriaceae	Methylobacterium	(slash calls)		12	12 : 0		0	0.01	0.01	0.01
(consensus)	Proteobacteria	Alphaproteobacteria	Rhizobiales	Phyllobacteriaceae	Thermovum	(genus level ID only)		12	0 : 12		0	0.01	0.01	0.01
(consensus)	Proteobacteria	Alphaproteobacteria	Rhodobacterales	Hyphomonadaceae	(family level ID only)			10	0 : 10		0	0	0.01	0.01
(consensus)	Proteobacteria	Alphaproteobacteria	Sphingomonadales	Sphingomonadaceae	(slash calls)			13	13 : 0		0	0.01	0.01	0.01
(consensus)	Proteobacteria	Betaproteobacteria	Burkholderiales	Burkholderiaceae	Burkholderia	multivorans	99.19 - 99.19	13	13 : 0	100 : 0	0	0.01	0.01	0.01
(consensus)	Proteobacteria	Betaproteobacteria	Burkholderiales	Burkholderiaceae	Polynucleobacter	necessarius	100 - 100	16	16 : 0	100 : 0	0	0.01	0.01	0.01
(consensus)	Proteobacteria	Betaproteobacteria	Burkholderiales	Comamonadaceae	Brachymonas	(genus level ID only)		10	0 : 10		0	0	0.01	0.01
(consensus)	Proteobacteria	Betaproteobacteria	Burkholderiales	Comamonadaceae	Pelomonas	puraquae	100 - 100	15	15 : 0	100 : 0	0	0.01	0.01	0.01
(consensus)	Proteobacteria	Betaproteobacteria	Methylophilales	Methylophilaceae	Methylotenera	(genus level ID only)		17	0 : 17		0	0.01	0.01	0.01
(consensus)	Proteobacteria	Betaproteobacteria	Neisseriales	Neisseriaceae	Neisseria	(slash calls)		20	20 : 0		0.01	0.01	0.01	0.01
(consensus)	Proteobacteria	Deltaproteobacteria	Desulfovibrionales	Desulfomicrobiaceae	Desulfomicrobium	orale	99.13 - 99.59	21	21 : 0	0 : 100	0.01	0.01	0.01	0.01
(consensus)	Proteobacteria	Epsilonproteobacteria	Campylobacterales	Helicobacteraceae	(slash calls)			13	13 : 0		0	0.01	0.01	0.01
(consensus)	Proteobacteria	Gammaproteobacteria	Alteromonadales	Colwelliaceae	Thalassomonas	agariperforans	100 - 100	19	19 : 0	100 : 0	0.01	0.01	0.01	0.01
(consensus)	Proteobacteria	Gammaproteobacteria	Alteromonadales	Moritellaceae	Moritella	sp.	100 - 100	18	0 : 18	100 : 0	0	0.01	0.01	0.01
(consensus)	Proteobacteria	Gammaproteobacteria	Alteromonadales	Pseudoalteromonadaceae	Pseudoalteromonas	sp.	100 - 100	10	0 : 10	100 : 0	0	0	0.01	0.01
(consensus)	Proteobacteria	Gammaproteobacteria	Cardiobacteriales	Cardiobacteriaceae	Cardiobacterium	sp.	100 - 100	11	0 : 11	0 : 100	0	0	0.01	0.01
(consensus)	Proteobacteria	Gammaproteobacteria	Cardiobacteriales	Cardiobacteriaceae	Suttonella	indologenes	99.11 - 99.11	12	12 : 0	0 : 100	0	0.01	0.01	0.01
(consensus)	Proteobacteria	Gammaproteobacteria	Oceanospirillales	Oceanospirillaceae	Oleispira	(genus level ID only)		19	0 : 19		0.01	0.01	0.01	0.01
(consensus)	Proteobacteria	Gammaproteobacteria	Oceanospirillales	Oceanospirillaceae	Oleispira	antarctica	99.6 - 99.6	16	16 : 0	100 : 0	0	0.01	0.01	0.01
(consensus)	Proteobacteria	Gammaproteobacteria	Pasteurellales	Pasteurellaceae	Actinobacillus	(genus level ID only)		12	0 : 12		0	0.01	0.01	0.01
(consensus)	Proteobacteria	Gammaproteobacteria	Pasteurellales	Pasteurellaceae	Pasteurella	oralis	99.11 - 99.11	13	13 : 0	0 : 100	0	0.01	0.01	0.01
(consensus)	Proteobacteria	Gammaproteobacteria	Pseudomonadales	Moraxellaceae	Enhydrobacter	aerosaccus	100 - 100	11	0 : 11	100 : 0	0	0	0.01	0.01
(consensus)	Proteobacteria	Gammaproteobacteria	Pseudomonadales	Moraxellaceae	Moraxella	catarrhalis	100 - 100	13	13 : 0	100 : 0	0	0.01	0.01	0.01
(consensus)	Proteobacteria	Gammaproteobacteria	Pseudomonadales	Moraxellaceae	Moraxella	equi	100 - 100	15	15 : 0	0 : 100	0	0.01	0.01	0.01
(consensus)	Proteobacteria	Gammaproteobacteria	Vibrionales	Vibrionaceae	(family level ID only)			19	0 : 19		0.01	0.01	0.01	0.01
(consensus)	Proteobacteria	Gammaproteobacteria	Vibrionales	Vibrionaceae	Vibrio	rotiferianus	99.44 - 99.44	14	0 : 14	0 : 100	0	0.01	0.01	0.01
(consensus)	Spirochaetes	Spirochaetia	Spirochaetales	Spirochaetaceae	Treponema	maltophilum	100 - 100	18	18 : 0	0 : 100	0	0.01	0.01	0.01
(consensus)	Spirochaetes	Spirochaetia	Spirochaetales	Spirochaetaceae	Treponema	medium	100 - 100	10	10 : 0	0 : 100	0	0	0.01	0.01
(consensus)	Tenericutes	Mollicutes	Mycoplasmatales	Mycoplasmataceae	Ureaplasma	(genus level ID only)		10	0 : 10		0	0	0.01	0.01
Primer	Phylum	Class	Order	Family	Genus	Species	% ID	Count	DB counters	F:R %	% of total reads	% of valid reads	% of mapped reads	% of mapped reads per primer
V2	Actinobacteria	Actinobacteria	Actinomycetales	Corynebacteriaceae	Corynebacterium	(genus level ID only)		55	0 : 55		0.01	0.02	0.04	0.49
V2	Actinobacteria	Actinobacteria	Actinomycetales	Dietziaceae	Dietzia	cinnamea	100 - 100	18	18 : 0	100 : 0	0	0.01	0.01	0.16
V2	Actinobacteria	Actinobacteria	Actinomycetales	Dietziaceae	Dietzia	papillomatosis	100 - 100	13	13 : 0	0 : 100	0	0.01	0.01	0.12
V2	Actinobacteria	Actinobacteria	Actinomycetales	Micrococcaceae	(slash calls)			17	0 : 17		0	0.01	0.01	0.15
V2	Actinobacteria	Actinobacteria	Actinomycetales	Micrococcaceae	Micrococcus	(slash calls)		65	65 : 0		0.02	0.03	0.04	0.58
V2	Actinobacteria	Actinobacteria	Actinomycetales	Propionibacteriaceae	Propionibacterium	(genus level ID only)		10	0 : 10		0	0	0.01	0.09
V2	Actinobacteria	Actinobacteria	Actinomycetales	Propionibacteriaceae	Propionibacterium	acnes	99.09 - 100	419	367 : 52	27.21 : 72.79	0.11	0.18	0.29	3.76
V2	Actinobacteria	Actinobacteria	Actinomycetales	Pseudonocardiaceae	(family level ID only)			24	0 : 24		0.01	0.01	0.02	0.22
V2	Bacteroidetes	Bacteroidia	Bacteroidales	Bacteroidaceae	Bacteroides	pyogenes	100 - 100	58	58 : 0	65.52 : 34.48	0.02	0.02	0.04	0.52
V2	Bacteroidetes	Bacteroidia	Bacteroidales	Porphyromonadaceae	Porphyromonas	gulae	100 - 100	54	54 : 0	75.93 : 24.07	0.01	0.02	0.04	0.48
V2	Cyanobacteria	Prochlorales	Prochlorales	Prochlorococcaceae	Prochlorococcus	(genus level ID only)		11	11 : 0		0	0	0.01	0.1
V2	Firmicutes	Bacilli	Bacillales	Staphylococcaceae	Staphylococcus	epidermidis	100 - 100	13	13 : 0	0 : 100	0	0.01	0.01	0.12
V2	Firmicutes	Bacilli	Bacillales	Staphylococcaceae	Staphylococcus	schleiferi	99.56 - 100	1526	1526 : 0	35.98 : 64.02	0.4	0.65	1.05	13.68
V2	Firmicutes	Bacilli	Bacillales	Staphylococcaceae	Staphylococcus	sciuri	100 - 100	29	29 : 0	41.38 : 58.62	0.01	0.01	0.02	0.26
V2	Firmicutes	Bacilli	Lactobacillales	Enterococcaceae	Enterococcus	(slash calls)		94	94 : 0		0.02	0.04	0.06	0.84
V2	Firmicutes	Clostridia	Clostridiales	Lachnospiraceae	(family level ID only)			28	0 : 28		0.01	0.01	0.02	0.25
V2	Firmicutes	Clostridia	Clostridiales	Peptoniphilaceae	(family level ID only)			75	0 : 75		0.02	0.03	0.05	0.67
V2	Firmicutes	Clostridia	Clostridiales	Peptoniphilaceae	Finegoldia	(genus level ID only)		14	0 : 14		0	0.01	0.01	0.13
V2	Firmicutes	Clostridia	Clostridiales	Ruminococcaceae	(family level ID only)			18	0 : 18		0	0.01	0.01	0.16
V2	Fusobacteria	Fusobacteriia	Fusobacteriales	Fusobacteriaceae	(family level ID only)			27	0 : 27		0.01	0.01	0.02	0.24
V2	Fusobacteria	Fusobacteriia	Fusobacteriales	Fusobacteriaceae	Fusobacterium	necrophorum	99.55 - 99.55	24	24 : 0	58.33 : 41.67	0.01	0.01	0.02	0.22
V2	Proteobacteria	Alphaproteobacteria	Rhizobiales	Bradyrhizobiaceae	(slash calls)			29	29 : 0		0.01	0.01	0.02	0.26
V2	Proteobacteria	Betaproteobacteria	Burkholderiales	Burkholderiaceae	Burkholderia	(slash calls)		62	62 : 0		0.02	0.03	0.04	0.56
V2	Proteobacteria	Betaproteobacteria	Neisseriales	Neisseriaceae	Neisseria	(genus level ID only)		26	0 : 26		0.01	0.01	0.02	0.23
V2	Proteobacteria	Deltaproteobacteria	Desulfovibrionales	Desulfomicrobiaceae	Desulfomicrobium	orale	99.13 - 99.13	10	10 : 0	0 : 100	0	0	0.01	0.09
V2	Proteobacteria	Deltaproteobacteria	Desulfovibrionales	Desulfovibrionaceae	(family level ID only)			14	0 : 14		0	0.01	0.01	0.13
V2	Proteobacteria	Epsilonproteobacteria	Campylobacterales	Helicobacteraceae	(family level ID only)			12	0 : 12		0	0.01	0.01	0.11
V2	Proteobacteria	Gammaproteobacteria	Alteromonadales	Pseudoalteromonadaceae	Pseudoalteromonas	(slash calls)		58	58 : 0		0.02	0.02	0.04	0.52
V2	Proteobacteria	Gammaproteobacteria	Methylococcales	Methylococcaceae	(family level ID only)			42	0 : 42		0.01	0.02	0.03	0.38
V2	Proteobacteria	Gammaproteobacteria	Oceanospirillales	Oceanospirillaceae	Marinomonas	pontica	100 - 100	35	35 : 0	62.86 : 37.14	0.01	0.01	0.02	0.31
V2	Proteobacteria	Gammaproteobacteria	Pasteurellales	Pasteurellaceae	(family level ID only)			49	0 : 49		0.01	0.02	0.03	0.44
V2	Proteobacteria	Gammaproteobacteria	Pasteurellales	Pasteurellaceae	Otariodibacter	oris	100 - 100	12	0 : 12	0 : 100	0	0.01	0.01	0.11
V2	Proteobacteria	Gammaproteobacteria	Pasteurellales	Pasteurellaceae	Pasteurella	multocida	99.09 - 100	817	817 : 0	97.55 : 2.45	0.22	0.35	0.56	7.32
V2	Proteobacteria	Gammaproteobacteria	Pseudomonadales	Moraxellaceae	Moraxella	sp.	99.54 - 99.54	10	0 : 10	100 : 0	0	0	0.01	0.09
V2	Proteobacteria	Gammaproteobacteria	Pseudomonadales	Moraxellaceae	Psychrobacter	(genus level ID only)		21	0 : 21		0.01	0.01	0.01	0.19
V2	Proteobacteria	Gammaproteobacteria	Pseudomonadales	Moraxellaceae	Psychrobacter	(slash calls)		142	0 : 142		0.04	0.06	0.1	1.27
V2	Proteobacteria	Gammaproteobacteria	Pseudomonadales	Moraxellaceae	Psychrobacter	lutiphocae	99.06 - 99.53	291	291 : 0	37.46 : 62.54	0.08	0.12	0.2	2.61
V2	Proteobacteria	Gammaproteobacteria	Pseudomonadales	Pseudomonadaceae	Pseudomonas	(slash calls)		25	25 : 0		0.01	0.01	0.02	0.22
V2	Proteobacteria	Gammaproteobacteria	Vibrionales	Vibrionaceae	(family level ID only)			19	0 : 19		0.01	0.01	0.01	0.17
V2	Proteobacteria	Gammaproteobacteria	Vibrionales	Vibrionaceae	(slash calls)			154	52 : 102		0.04	0.07	0.11	1.38
V2	Proteobacteria	Gammaproteobacteria	Vibrionales	Vibrionaceae	Aliivibrio	(slash calls)		12	12 : 0		0	0.01	0.01	0.11
V2	Proteobacteria	Gammaproteobacteria	Vibrionales	Vibrionaceae	Aliivibrio	logei	99.54 - 99.54	14	14 : 0	0 : 100	0	0.01	0.01	0.13
V2	Proteobacteria	Gammaproteobacteria	Vibrionales	Vibrionaceae	Photobacterium	(slash calls)		356	356 : 0		0.09	0.15	0.24	3.19
V2	Proteobacteria	Gammaproteobacteria	Vibrionales	Vibrionaceae	Photobacterium	swingsii	99.08 - 99.08	14	14 : 0	0 : 100	0	0.01	0.01	0.13
V2	Proteobacteria	Gammaproteobacteria	Vibrionales	Vibrionaceae	Vibrio	(genus level ID only)		16	0 : 16		0	0.01	0.01	0.14
V2	Proteobacteria	Gammaproteobacteria	Vibrionales	Vibrionaceae	Vibrio	(slash calls)		2937	2927 : 10		0.78	1.25	2.02	26.32
V2	Proteobacteria	Gammaproteobacteria	Vibrionales	Vibrionaceae	Vibrio	gallaecicus	100 - 100	16	16 : 0	100 : 0	0	0.01	0.01	0.14
V2	Proteobacteria	Gammaproteobacteria	Vibrionales	Vibrionaceae	Vibrio	tapetis	100 - 100	30	30 : 0	50 : 50	0.01	0.01	0.02	0.27
V2	Tenericutes	Mollicutes	Mycoplasmatales	Mycoplasmataceae	(family level ID only)			249	0 : 249		0.07	0.11	0.17	2.23
V2	Tenericutes	Mollicutes	Mycoplasmatales	Mycoplasmataceae	Mycoplasma	(genus level ID only)		3094	0 : 3094		0.82	1.32	2.13	27.73
V3	Actinobacteria	Actinobacteria	Acidimicrobiales	Acidimicrobiaceae	Aciditerrimonas	sp.	100 - 100	10	0 : 10	100 : 0	0	0	0.01	0.03
V3	Actinobacteria	Actinobacteria	Actinomycetales	Actinomycetaceae	Arcanobacterium	(genus level ID only)		27	0 : 27		0.01	0.01	0.02	0.09
V3	Actinobacteria	Actinobacteria	Actinomycetales	Corynebacteriaceae	Corynebacterium	amycolatum	100 - 100	11	11 : 0	100 : 0	0	0	0.01	0.03
V3	Actinobacteria	Actinobacteria	Actinomycetales	Dermabacteraceae	Brachybacterium	squillarum	100 - 100	35	35 : 0	65.71 : 34.29	0.01	0.01	0.02	0.11
V3	Actinobacteria	Actinobacteria	Actinomycetales	Dermacoccaceae	(slash calls)			43	43 : 0		0.01	0.02	0.03	0.14
V3	Actinobacteria	Actinobacteria	Actinomycetales	Dietziaceae	Dietzia	(genus level ID only)		52	0 : 52		0.01	0.02	0.04	0.16
V3	Actinobacteria	Actinobacteria	Actinomycetales	Dietziaceae	Dietzia	(slash calls)		704	704 : 0		0.19	0.3	0.48	2.22
V3	Actinobacteria	Actinobacteria	Actinomycetales	Gordoniaceae	Gordonia	(slash calls)		143	143 : 0		0.04	0.06	0.1	0.45
V3	Actinobacteria	Actinobacteria	Actinomycetales	Microbacteriaceae	(slash calls)			34	34 : 0		0.01	0.01	0.02	0.11
V3	Actinobacteria	Actinobacteria	Actinomycetales	Microbacteriaceae	Microbacterium	ginsengisoli	99.37 - 100	90	90 : 0	56.67 : 43.33	0.02	0.04	0.06	0.28
V3	Actinobacteria	Actinobacteria	Actinomycetales	Micrococcaceae	(slash calls)			87	34 : 53		0.02	0.04	0.06	0.27
V3	Actinobacteria	Actinobacteria	Actinomycetales	Micrococcaceae	Kocuria	palustris	100 - 100	17	17 : 0	100 : 0	0	0.01	0.01	0.05
V3	Actinobacteria	Actinobacteria	Actinomycetales	Micrococcaceae	Micrococcus	(genus level ID only)		25	0 : 25		0.01	0.01	0.02	0.08
V3	Actinobacteria	Actinobacteria	Actinomycetales	Micrococcaceae	Micrococcus	(slash calls)		364	364 : 0		0.1	0.15	0.25	1.15
V3	Actinobacteria	Actinobacteria	Actinomycetales	Micrococcaceae	Micrococcus	cohnii	100 - 100	14	14 : 0	100 : 0	0	0.01	0.01	0.04
V3	Actinobacteria	Actinobacteria	Actinomycetales	Micrococcaceae	Micrococcus	lylae	99.37 - 100	253	253 : 0	62.85 : 37.15	0.07	0.11	0.17	0.8
V3	Actinobacteria	Actinobacteria	Actinomycetales	Micrococcaceae	Rothia	mucilaginosa	100 - 100	16	16 : 0	100 : 0	0	0.01	0.01	0.05
V3	Actinobacteria	Actinobacteria	Actinomycetales	Nocardiaceae	(family level ID only)			27	0 : 27		0.01	0.01	0.02	0.09
V3	Actinobacteria	Actinobacteria	Actinomycetales	Nocardioidaceae	Nocardioides	(slash calls)		13	13 : 0		0	0.01	0.01	0.04
V3	Actinobacteria	Actinobacteria	Actinomycetales	Propionibacteriaceae	Propionibacterium	acnes	100 - 100	272	272 : 0	63.24 : 36.76	0.07	0.12	0.19	0.86
V3	Actinobacteria	Actinobacteria	Actinomycetales	Streptomycetaceae	(slash calls)			11	11 : 0		0	0	0.01	0.03
V3	Actinobacteria	Actinobacteria	Euzebyales	Euzebyaceae	(family level ID only)			11	0 : 11		0	0	0.01	0.03
V3	Bacteroidetes	Bacteroidia	Bacteroidales	Bacteroidaceae	Bacteroides	pyogenes	99.43 - 100	423	423 : 0	66.9 : 33.1	0.11	0.18	0.29	1.33
V3	Bacteroidetes	Bacteroidia	Bacteroidales	Porphyromonadaceae	(family level ID only)			71	0 : 71		0.02	0.03	0.05	0.22
V3	Bacteroidetes	Bacteroidia	Bacteroidales	Porphyromonadaceae	Porphyromonas	(genus level ID only)		24	0 : 24		0.01	0.01	0.02	0.08
V3	Bacteroidetes	Bacteroidia	Bacteroidales	Porphyromonadaceae	Porphyromonas	gulae	99.42 - 100	788	187 : 601	59.39 : 40.61	0.21	0.34	0.54	2.49
V3	Bacteroidetes	Bacteroidia	Bacteroidales	Porphyromonadaceae	Porphyromonas	sp.	99.43 - 99.43	16	0 : 16	0 : 100	0	0.01	0.01	0.05
V3	Bacteroidetes	Bacteroidia	Bacteroidales	Porphyromonadaceae	Tannerella	forsythia	100 - 100	30	0 : 30	46.67 : 53.33	0.01	0.01	0.02	0.09
V3	Bacteroidetes	Bacteroidia	Bacteroidales	Prevotellaceae	(family level ID only)			10	0 : 10		0	0	0.01	0.03
V3	Bacteroidetes	Bacteroidia	Bacteroidales	Prevotellaceae	Prevotella	melaninogenica	100 - 100	12	12 : 0	100 : 0	0	0.01	0.01	0.04
V3	Bacteroidetes	Flavobacteriia	Flavobacteriales	Flavobacteriaceae	(family level ID only)			501	0 : 501		0.13	0.21	0.34	1.58
V3	Bacteroidetes	Flavobacteriia	Flavobacteriales	Flavobacteriaceae	Bergeyella	zoohelcum	100 - 100	41	41 : 0	51.22 : 48.78	0.01	0.02	0.03	0.13
V3	Bacteroidetes	Flavobacteriia	Flavobacteriales	Flavobacteriaceae	Chryseobacterium	(slash calls)		16	0 : 16		0	0.01	0.01	0.05
V3	Cyanobacteria	Nostocophycideae	Nostocales	Nostocaceae	(family level ID only)			21	0 : 21		0.01	0.01	0.01	0.07
V3	Cyanobacteria	Prochlorales	Prochlorales	Prochlorococcaceae	Prochlorococcus	(genus level ID only)		170	170 : 0		0.04	0.07	0.12	0.54
V3	Firmicutes	Bacilli	Bacillales	Planococcaceae	Ureibacillus	terrenus	99.44 - 99.44	10	10 : 0	100 : 0	0	0	0.01	0.03
V3	Firmicutes	Bacilli	Bacillales	Staphylococcaceae	Staphylococcus	(genus level ID only)		32	0 : 32		0.01	0.01	0.02	0.1
V3	Firmicutes	Bacilli	Bacillales	Staphylococcaceae	Staphylococcus	(slash calls)		209	209 : 0		0.06	0.09	0.14	0.66
V3	Firmicutes	Bacilli	Bacillales	Staphylococcaceae	Staphylococcus	epidermidis	100 - 100	11	11 : 0	100 : 0	0	0	0.01	0.03
V3	Firmicutes	Bacilli	Bacillales	Staphylococcaceae	Staphylococcus	hominis	100 - 100	55	55 : 0	54.55 : 45.45	0.01	0.02	0.04	0.17
V3	Firmicutes	Bacilli	Bacillales	Staphylococcaceae	Staphylococcus	schleiferi	99.44 - 100	7000	7000 : 0	50.93 : 49.07	1.85	2.98	4.81	22.08
V3	Firmicutes	Bacilli	Bacillales	Staphylococcaceae	Staphylococcus	sciuri	99.44 - 100	126	126 : 0	28.57 : 71.43	0.03	0.05	0.09	0.4
V3	Firmicutes	Bacilli	Bacillales	Staphylococcaceae	Staphylococcus	warneri	100 - 100	50	50 : 0	62 : 38	0.01	0.02	0.03	0.16
V3	Firmicutes	Bacilli	Lactobacillales	Aerococcaceae	(family level ID only)			91	0 : 91		0.02	0.04	0.06	0.29
V3	Firmicutes	Bacilli	Lactobacillales	Aerococcaceae	Abiotrophia	defectiva	100 - 100	11	11 : 0	100 : 0	0	0	0.01	0.03
V3	Firmicutes	Bacilli	Lactobacillales	Carnobacteriaceae	Atopobacter	phocae	100 - 100	23	23 : 0	43.48 : 56.52	0.01	0.01	0.02	0.07
V3	Firmicutes	Bacilli	Lactobacillales	Enterococcaceae	(family level ID only)			61	0 : 61		0.02	0.03	0.04	0.19
V3	Firmicutes	Bacilli	Lactobacillales	Enterococcaceae	Enterococcus	(slash calls)		644	644 : 0		0.17	0.27	0.44	2.03
V3	Firmicutes	Bacilli	Lactobacillales	Lactobacillaceae	Lactobacillus	iners	100 - 100	38	38 : 0	47.37 : 52.63	0.01	0.02	0.03	0.12
V3	Firmicutes	Bacilli	Lactobacillales	Streptococcaceae	Streptococcus	(genus level ID only)		70	0 : 70		0.02	0.03	0.05	0.22
V3	Firmicutes	Bacilli	Lactobacillales	Streptococcaceae	Streptococcus	(slash calls)		91	91 : 0		0.02	0.04	0.06	0.29
V3	Firmicutes	Bacilli	Lactobacillales	Streptococcaceae	Streptococcus	dysgalactiae	100 - 100	40	40 : 0	42.5 : 57.5	0.01	0.02	0.03	0.13
V3	Firmicutes	Bacilli	Lactobacillales	Streptococcaceae	Streptococcus	phocae	100 - 100	39	39 : 0	46.15 : 53.85	0.01	0.02	0.03	0.12
V3	Firmicutes	Bacilli	Lactobacillales	Streptococcaceae	Streptococcus	thermophilus	99.44 - 100	53	53 : 0	52.83 : 47.17	0.01	0.02	0.04	0.17
V3	Firmicutes	Clostridia	Clostridiales	Clostridiaceae	Clostridium	(slash calls)		10	10 : 0		0	0	0.01	0.03
V3	Firmicutes	Clostridia	Clostridiales	Clostridiaceae	Clostridium	perfringens	100 - 100	29	19 : 10	34.48 : 65.52	0.01	0.01	0.02	0.09
V3	Firmicutes	Clostridia	Clostridiales	Clostridiales Family XI. Incertae Sedis	(family level ID only)			157	0 : 157		0.04	0.07	0.11	0.5
V3	Firmicutes	Clostridia	Clostridiales	Clostridiales Family XI. Incertae Sedis	(slash calls)			54	54 : 0		0.01	0.02	0.04	0.17
V3	Firmicutes	Clostridia	Clostridiales	Clostridiales Family XI. Incertae Sedis	Finegoldia	magna	99.35 - 100	177	177 : 0	71.19 : 28.81	0.05	0.08	0.12	0.56
V3	Firmicutes	Clostridia	Clostridiales	Clostridiales Family XI. Incertae Sedis	Helcococcus	ovis	99.35 - 99.35	12	12 : 0	100 : 0	0	0.01	0.01	0.04
V3	Firmicutes	Clostridia	Clostridiales	Clostridiales Family XIII. Incertae Sedis	Eubacterium	sulci	100 - 100	14	14 : 0	100 : 0	0	0.01	0.01	0.04
V3	Firmicutes	Clostridia	Clostridiales	Eubacteriaceae	(family level ID only)			73	0 : 73		0.02	0.03	0.05	0.23
V3	Firmicutes	Clostridia	Clostridiales	Lachnospiraceae	(family level ID only)			16	0 : 16		0	0.01	0.01	0.05
V3	Firmicutes	Clostridia	Clostridiales	Lachnospiraceae	Catonella	morbi	100 - 100	11	11 : 0	0 : 100	0	0	0.01	0.03
V3	Firmicutes	Clostridia	Clostridiales	Lachnospiraceae	Dorea	(genus level ID only)		49	0 : 49		0.01	0.02	0.03	0.15
V3	Firmicutes	Clostridia	Clostridiales	Peptococcaceae	Peptococcus	sp.	100 - 100	13	0 : 13	0 : 100	0	0.01	0.01	0.04
V3	Firmicutes	Clostridia	Clostridiales	Peptoniphilaceae	(slash calls)			10	0 : 10		0	0	0.01	0.03
V3	Firmicutes	Clostridia	Clostridiales	Peptostreptococcaceae	(family level ID only)			50	0 : 50		0.01	0.02	0.03	0.16
V3	Firmicutes	Clostridia	Clostridiales	Peptostreptococcaceae	Filifactor	villosus	99.35 - 100	55	55 : 0	56.36 : 43.64	0.01	0.02	0.04	0.17
V3	Proteobacteria	Alphaproteobacteria	Caulobacterales	Caulobacteraceae	(slash calls)			94	12 : 82		0.02	0.04	0.06	0.3
V3	Proteobacteria	Alphaproteobacteria	Rhizobiales	Bradyrhizobiaceae	(slash calls)			160	160 : 0		0.04	0.07	0.11	0.5
V3	Proteobacteria	Alphaproteobacteria	Rhizobiales	Methylobacteriaceae	Methylobacterium	(slash calls)		12	12 : 0		0	0.01	0.01	0.04
V3	Proteobacteria	Alphaproteobacteria	Rhizobiales	Phyllobacteriaceae	Thermovum	(genus level ID only)		12	0 : 12		0	0.01	0.01	0.04
V3	Proteobacteria	Alphaproteobacteria	Rhodobacterales	Hyphomonadaceae	(family level ID only)			10	0 : 10		0	0	0.01	0.03
V3	Proteobacteria	Alphaproteobacteria	Sphingomonadales	Sphingomonadaceae	(slash calls)			13	13 : 0		0	0.01	0.01	0.04
V3	Proteobacteria	Betaproteobacteria	Burkholderiales	Burkholderiaceae	(slash calls)			119	0 : 119		0.03	0.05	0.08	0.38
V3	Proteobacteria	Betaproteobacteria	Burkholderiales	Burkholderiaceae	Burkholderia	(genus level ID only)		1178	0 : 1178		0.31	0.5	0.81	3.72
V3	Proteobacteria	Betaproteobacteria	Burkholderiales	Burkholderiaceae	Polynucleobacter	necessarius	100 - 100	16	16 : 0	100 : 0	0	0.01	0.01	0.05
V3	Proteobacteria	Betaproteobacteria	Burkholderiales	Comamonadaceae	Brachymonas	(genus level ID only)		10	0 : 10		0	0	0.01	0.03
V3	Proteobacteria	Betaproteobacteria	Burkholderiales	Comamonadaceae	Delftia	(slash calls)		22	22 : 0		0.01	0.01	0.02	0.07
V3	Proteobacteria	Betaproteobacteria	Burkholderiales	Comamonadaceae	Pelomonas	puraquae	100 - 100	15	15 : 0	100 : 0	0	0.01	0.01	0.05
V3	Proteobacteria	Betaproteobacteria	Methylophilales	Methylophilaceae	Methylotenera	(genus level ID only)		17	0 : 17		0	0.01	0.01	0.05
V3	Proteobacteria	Betaproteobacteria	Neisseriales	Neisseriaceae	Neisseria	zoodegmatis	99.44 - 100	147	0 : 147	51.02 : 48.98	0.04	0.06	0.1	0.46
V3	Proteobacteria	Deltaproteobacteria	Desulfovibrionales	Desulfomicrobiaceae	Desulfomicrobium	(genus level ID only)		45	0 : 45		0.01	0.02	0.03	0.14
V3	Proteobacteria	Deltaproteobacteria	Desulfovibrionales	Desulfovibrionaceae	(family level ID only)			85	0 : 85		0.02	0.04	0.06	0.27
V3	Proteobacteria	Epsilonproteobacteria	Campylobacterales	Campylobacteraceae	(family level ID only)			34	0 : 34		0.01	0.01	0.02	0.11
V3	Proteobacteria	Epsilonproteobacteria	Campylobacterales	Campylobacteraceae	Arcobacter	(slash calls)		32	32 : 0		0.01	0.01	0.02	0.1
V3	Proteobacteria	Epsilonproteobacteria	Campylobacterales	Campylobacteraceae	Campylobacter	(slash calls)		72	72 : 0		0.02	0.03	0.05	0.23
V3	Proteobacteria	Epsilonproteobacteria	Campylobacterales	Helicobacteraceae	(slash calls)			13	13 : 0		0	0.01	0.01	0.04
V3	Proteobacteria	Epsilonproteobacteria	Campylobacterales	Helicobacteraceae	Helicobacter	(genus level ID only)		323	0 : 323		0.09	0.14	0.22	1.02
V3	Proteobacteria	Gammaproteobacteria	Alteromonadales	Colwelliaceae	Colwellia	aestuarii	100 - 100	24	24 : 0	41.67 : 58.33	0.01	0.01	0.02	0.08
V3	Proteobacteria	Gammaproteobacteria	Alteromonadales	Pseudoalteromonadaceae	(slash calls)			176	176 : 0		0.05	0.07	0.12	0.56
V3	Proteobacteria	Gammaproteobacteria	Alteromonadales	Pseudoalteromonadaceae	Pseudoalteromonas	marina	99.44 - 100	37	37 : 0	40.54 : 59.46	0.01	0.02	0.03	0.12
V3	Proteobacteria	Gammaproteobacteria	Alteromonadales	Shewanellaceae	Shewanella	(slash calls)		34	34 : 0		0.01	0.01	0.02	0.11
V3	Proteobacteria	Gammaproteobacteria	Cardiobacteriales	Cardiobacteriaceae	(family level ID only)			169	0 : 169		0.04	0.07	0.12	0.53
V3	Proteobacteria	Gammaproteobacteria	Cardiobacteriales	Cardiobacteriaceae	Cardiobacterium	sp.	100 - 100	11	0 : 11	0 : 100	0	0	0.01	0.03
V3	Proteobacteria	Gammaproteobacteria	Enterobacteriales	Enterobacteriaceae	Morganella	morganii	99.44 - 99.44	53	53 : 0	24.53 : 75.47	0.01	0.02	0.04	0.17
V3	Proteobacteria	Gammaproteobacteria	Oceanospirillales	Oceanospirillaceae	Marinomonas	polaris	100 - 100	71	71 : 0	66.2 : 33.8	0.02	0.03	0.05	0.22
V3	Proteobacteria	Gammaproteobacteria	Oceanospirillales	Oceanospirillaceae	Marinomonas	pontica	100 - 100	88	88 : 0	56.82 : 43.18	0.02	0.04	0.06	0.28
V3	Proteobacteria	Gammaproteobacteria	Oceanospirillales	Oceanospirillaceae	Oleispira	(genus level ID only)		19	0 : 19		0.01	0.01	0.01	0.06
V3	Proteobacteria	Gammaproteobacteria	Pasteurellales	Pasteurellaceae	(family level ID only)			46	0 : 46		0.01	0.02	0.03	0.15
V3	Proteobacteria	Gammaproteobacteria	Pasteurellales	Pasteurellaceae	Otariodibacter	(genus level ID only)		56	0 : 56		0.01	0.02	0.04	0.18
V3	Proteobacteria	Gammaproteobacteria	Pasteurellales	Pasteurellaceae	Otariodibacter	oris	99.44 - 99.44	12	0 : 12	0 : 100	0	0.01	0.01	0.04
V3	Proteobacteria	Gammaproteobacteria	Pasteurellales	Pasteurellaceae	Pasteurella	(genus level ID only)		25	0 : 25		0.01	0.01	0.02	0.08
V3	Proteobacteria	Gammaproteobacteria	Pasteurellales	Pasteurellaceae	Pasteurella	multocida	99.44 - 99.44	126	87 : 39	82.54 : 17.46	0.03	0.05	0.09	0.4
V3	Proteobacteria	Gammaproteobacteria	Pseudomonadales	Moraxellaceae	(family level ID only)			142	0 : 142		0.04	0.06	0.1	0.45
V3	Proteobacteria	Gammaproteobacteria	Pseudomonadales	Moraxellaceae	Enhydrobacter	aerosaccus	100 - 100	11	0 : 11	100 : 0	0	0	0.01	0.03
V3	Proteobacteria	Gammaproteobacteria	Pseudomonadales	Moraxellaceae	Moraxella	(genus level ID only)		10	0 : 10		0	0	0.01	0.03
V3	Proteobacteria	Gammaproteobacteria	Pseudomonadales	Moraxellaceae	Moraxella	(slash calls)		79	79 : 0		0.02	0.03	0.05	0.25
V3	Proteobacteria	Gammaproteobacteria	Pseudomonadales	Moraxellaceae	Moraxella	catarrhalis	100 - 100	13	13 : 0	100 : 0	0	0.01	0.01	0.04
V3	Proteobacteria	Gammaproteobacteria	Pseudomonadales	Moraxellaceae	Moraxella	sp.	99.44 - 99.44	54	0 : 54	72.22 : 27.78	0.01	0.02	0.04	0.17
V3	Proteobacteria	Gammaproteobacteria	Pseudomonadales	Moraxellaceae	Psychrobacter	(genus level ID only)		24	0 : 24		0.01	0.01	0.02	0.08
V3	Proteobacteria	Gammaproteobacteria	Pseudomonadales	Moraxellaceae	Psychrobacter	celer	99.44 - 99.44	92	0 : 92	53.26 : 46.74	0.02	0.04	0.06	0.29
V3	Proteobacteria	Gammaproteobacteria	Pseudomonadales	Moraxellaceae	Psychrobacter	jeotgali	99.44 - 100	272	272 : 0	58.46 : 41.54	0.07	0.12	0.19	0.86
V3	Proteobacteria	Gammaproteobacteria	Pseudomonadales	Moraxellaceae	Psychrobacter	lutiphocae	99.44 - 99.44	37	37 : 0	45.95 : 54.05	0.01	0.02	0.03	0.12
V3	Proteobacteria	Gammaproteobacteria	Pseudomonadales	Pseudomonadaceae	Pseudomonas	(slash calls)		198	198 : 0		0.05	0.08	0.14	0.62
V3	Proteobacteria	Gammaproteobacteria	Vibrionales	Vibrionaceae	(slash calls)			167	0 : 167		0.04	0.07	0.11	0.53
V3	Proteobacteria	Gammaproteobacteria	Vibrionales	Vibrionaceae	Aliivibrio	sifiae	99.44 - 100	128	128 : 0	41.41 : 58.59	0.03	0.05	0.09	0.4
V3	Proteobacteria	Gammaproteobacteria	Vibrionales	Vibrionaceae	Aliivibrio	wodanis	99.44 - 100	51	51 : 0	35.29 : 64.71	0.01	0.02	0.04	0.16
V3	Proteobacteria	Gammaproteobacteria	Vibrionales	Vibrionaceae	Photobacterium	(slash calls)		13	0 : 13		0	0.01	0.01	0.04
V3	Proteobacteria	Gammaproteobacteria	Vibrionales	Vibrionaceae	Photobacterium	damselae	99.44 - 100	1900	1900 : 0	41.47 : 58.53	0.5	0.81	1.31	5.99
V3	Proteobacteria	Gammaproteobacteria	Vibrionales	Vibrionaceae	Photobacterium	sp.	100 - 100	32	0 : 32	34.38 : 65.62	0.01	0.01	0.02	0.1
V3	Proteobacteria	Gammaproteobacteria	Vibrionales	Vibrionaceae	Vibrio	(genus level ID only)		128	0 : 128		0.03	0.05	0.09	0.4
V3	Proteobacteria	Gammaproteobacteria	Vibrionales	Vibrionaceae	Vibrio	(slash calls)		5714	4383 : 1331		1.51	2.43	3.93	18.02
V3	Proteobacteria	Gammaproteobacteria	Vibrionales	Vibrionaceae	Vibrio	atypicus	99.44 - 100	67	67 : 0	50.75 : 49.25	0.02	0.03	0.05	0.21
V3	Proteobacteria	Gammaproteobacteria	Vibrionales	Vibrionaceae	Vibrio	cyclitrophicus	99.44 - 100	2354	2354 : 0	37.38 : 62.62	0.62	1	1.62	7.42
V3	Proteobacteria	Gammaproteobacteria	Vibrionales	Vibrionaceae	Vibrio	gallaecicus	100 - 100	36	36 : 0	38.89 : 61.11	0.01	0.02	0.02	0.11
V3	Proteobacteria	Gammaproteobacteria	Vibrionales	Vibrionaceae	Vibrio	hangzhouensis	99.44 - 99.44	41	41 : 0	65.85 : 34.15	0.01	0.02	0.03	0.13
V3	Proteobacteria	Gammaproteobacteria	Vibrionales	Vibrionaceae	Vibrio	parahaemolyticus	99.44 - 99.44	74	74 : 0	56.76 : 43.24	0.02	0.03	0.05	0.23
V3	Proteobacteria	Gammaproteobacteria	Vibrionales	Vibrionaceae	Vibrio	rotiferianus	99.44 - 99.44	14	0 : 14	0 : 100	0	0.01	0.01	0.04
V3	Proteobacteria	Gammaproteobacteria	Vibrionales	Vibrionaceae	Vibrio	sp.	99.44 - 100	160	0 : 160	34.38 : 65.62	0.04	0.07	0.11	0.5
V3	Proteobacteria	Gammaproteobacteria	Vibrionales	Vibrionaceae	Vibrio	tapetis	100 - 100	10	10 : 0	0 : 100	0	0	0.01	0.03
V3	Proteobacteria	Gammaproteobacteria	Vibrionales	Vibrionaceae	Vibrio	toranzoniae	99.44 - 99.44	71	71 : 0	54.93 : 45.07	0.02	0.03	0.05	0.22
V3	Proteobacteria	Gammaproteobacteria	Vibrionales	Vibrionaceae	Vibrio	vulnificus	99.44 - 100	199	199 : 0	71.86 : 28.14	0.05	0.08	0.14	0.63
V3	Proteobacteria	Gammaproteobacteria	Xanthomonadales	Xanthomonadaceae	Pseudomonas	(slash calls)		23	23 : 0		0.01	0.01	0.02	0.07
V3	Synergistetes	Synergistia	Synergistales	Synergistaceae	(family level ID only)			32	0 : 32		0.01	0.01	0.02	0.1
V3	Tenericutes	Mollicutes	Entomoplasmatales	Entomoplasmataceae	(family level ID only)			76	0 : 76		0.02	0.03	0.05	0.24
V3	Tenericutes	Mollicutes	Mycoplasmatales	Mycoplasmataceae	(family level ID only)			2165	0 : 2165		0.57	0.92	1.49	6.83
V3	Tenericutes	Mollicutes	Mycoplasmatales	Mycoplasmataceae	Mycoplasma	phocidae	99.44 - 100	175	175 : 0	67.43 : 32.57	0.05	0.07	0.12	0.55
V4	Actinobacteria	Actinobacteria	Actinomycetales	Actinomycetaceae	Arcanobacterium	phocisimile	100 - 100	58	58 : 0	100 : 0	0.02	0.02	0.04	0.32
V4	Actinobacteria	Actinobacteria	Actinomycetales	Corynebacteriaceae	Corynebacterium	(genus level ID only)		51	0 : 51		0.01	0.02	0.04	0.28
V4	Actinobacteria	Actinobacteria	Actinomycetales	Corynebacteriaceae	Corynebacterium	(slash calls)		10	10 : 0		0	0	0.01	0.05
V4	Actinobacteria	Actinobacteria	Actinomycetales	Corynebacteriaceae	Corynebacterium	tuberculostearicum	100 - 100	10	10 : 0	100 : 0	0	0	0.01	0.05
V4	Actinobacteria	Actinobacteria	Actinomycetales	Dietziaceae	(family level ID only)			49	0 : 49		0.01	0.02	0.03	0.27
V4	Actinobacteria	Actinobacteria	Actinomycetales	Dietziaceae	Dietzia	(slash calls)		36	36 : 0		0.01	0.02	0.02	0.2
V4	Actinobacteria	Actinobacteria	Actinomycetales	Gordoniaceae	Gordonia	(slash calls)		19	19 : 0		0.01	0.01	0.01	0.1
V4	Actinobacteria	Actinobacteria	Actinomycetales	Micrococcaceae	Micrococcus	(slash calls)		71	71 : 0		0.02	0.03	0.05	0.39
V4	Actinobacteria	Actinobacteria	Actinomycetales	Propionibacteriaceae	Propionibacterium	acnes	100 - 100	63	63 : 0	100 : 0	0.02	0.03	0.04	0.35
V4	Bacteroidetes	Bacteroidia	Bacteroidales	Bacteroidaceae	Bacteroides	(genus level ID only)		115	0 : 115		0.03	0.05	0.08	0.63
V4	Bacteroidetes	Bacteroidia	Bacteroidales	Porphyromonadaceae	Porphyromonas	gulae	99.19 - 99.6	309	241 : 68	71.52 : 28.48	0.08	0.13	0.21	1.7
V4	Bacteroidetes	Flavobacteriia	Flavobacteriales	Flavobacteriaceae	(family level ID only)			56	0 : 56		0.01	0.02	0.04	0.31
V4	Bacteroidetes	Sphingobacteriia	Sphingobacteriales	Chitinophagaceae	Hydrotalea	(genus level ID only)		37	0 : 37		0.01	0.02	0.03	0.2
V4	Firmicutes	Bacilli	Bacillales	Staphylococcaceae	Staphylococcus	(genus level ID only)		36	0 : 36		0.01	0.02	0.02	0.2
V4	Firmicutes	Bacilli	Bacillales	Staphylococcaceae	Staphylococcus	(slash calls)		1062	1062 : 0		0.28	0.45	0.73	5.83
V4	Firmicutes	Bacilli	Bacillales	Staphylococcaceae	Staphylococcus	sciuri	100 - 100	21	21 : 0	100 : 0	0.01	0.01	0.01	0.12
V4	Firmicutes	Bacilli	Lactobacillales	Carnobacteriaceae	(slash calls)			15	0 : 15		0	0.01	0.01	0.08
V4	Firmicutes	Bacilli	Lactobacillales	Enterococcaceae	Enterococcus	(slash calls)		81	81 : 0		0.02	0.03	0.06	0.44
V4	Firmicutes	Bacilli	Lactobacillales	Streptococcaceae	Streptococcus	(slash calls)		26	26 : 0		0.01	0.01	0.02	0.14
V4	Firmicutes	Bacilli	Lactobacillales	Streptococcaceae	Streptococcus	suis	99.18 - 99.18	21	21 : 0	100 : 0	0.01	0.01	0.01	0.12
V4	Firmicutes	Clostridia	Clostridiales	Clostridiales Family XI. Incertae Sedis	Finegoldia	magna	100 - 100	11	11 : 0	100 : 0	0	0	0.01	0.06
V4	Firmicutes	Clostridia	Clostridiales	Clostridiales Family XIX. Incertae Sedis	(family level ID only)			12	0 : 12		0	0.01	0.01	0.07
V4	Firmicutes	Clostridia	Clostridiales	Eubacteriaceae	(family level ID only)			38	0 : 38		0.01	0.02	0.03	0.21
V4	Firmicutes	Clostridia	Clostridiales	Peptoniphilaceae	Peptoniphilus	(genus level ID only)		54	0 : 54		0.01	0.02	0.04	0.3
V4	Firmicutes	Clostridia	Clostridiales	Peptostreptococcaceae	Filifactor	villosus	100 - 100	18	18 : 0	100 : 0	0	0.01	0.01	0.1
V4	Fusobacteria	Fusobacteriia	Fusobacteriales	Fusobacteriaceae	Fusobacterium	necrophorum	100 - 100	132	132 : 0	50.76 : 49.24	0.03	0.06	0.09	0.72
V4	Proteobacteria	Alphaproteobacteria	Caulobacterales	Caulobacteraceae	Phenylobacterium	(genus level ID only)		10	0 : 10		0	0	0.01	0.05
V4	Proteobacteria	Alphaproteobacteria	Rhizobiales	Bradyrhizobiaceae	(slash calls)			17	17 : 0		0	0.01	0.01	0.09
V4	Proteobacteria	Betaproteobacteria	Burkholderiales	Burkholderiaceae	Burkholderia	multivorans	99.19 - 99.19	13	13 : 0	100 : 0	0	0.01	0.01	0.07
V4	Proteobacteria	Betaproteobacteria	Neisseriales	Neisseriaceae	Neisseria	(slash calls)		20	20 : 0		0.01	0.01	0.01	0.11
V4	Proteobacteria	Deltaproteobacteria	Desulfovibrionales	Desulfomicrobiaceae	Desulfomicrobium	orale	99.59 - 99.59	11	11 : 0	0 : 100	0	0	0.01	0.06
V4	Proteobacteria	Deltaproteobacteria	Desulfovibrionales	Desulfovibrionaceae	(family level ID only)			10	0 : 10		0	0	0.01	0.05
V4	Proteobacteria	Epsilonproteobacteria	Campylobacterales	Campylobacteraceae	Campylobacter	(slash calls)		15	0 : 15		0	0.01	0.01	0.08
V4	Proteobacteria	Epsilonproteobacteria	Campylobacterales	Helicobacteraceae	(family level ID only)			84	0 : 84		0.02	0.04	0.06	0.46
V4	Proteobacteria	Gammaproteobacteria	Cardiobacteriales	Cardiobacteriaceae	(family level ID only)			19	0 : 19		0.01	0.01	0.01	0.1
V4	Proteobacteria	Gammaproteobacteria	Oceanospirillales	Oceanospirillaceae	Marinomonas	(slash calls)		45	45 : 0		0.01	0.02	0.03	0.25
V4	Proteobacteria	Gammaproteobacteria	Pasteurellales	Pasteurellaceae	Otariodibacter	oris	100 - 100	41	0 : 41	56.1 : 43.9	0.01	0.02	0.03	0.23
V4	Proteobacteria	Gammaproteobacteria	Pasteurellales	Pasteurellaceae	Pasteurella	(slash calls)		1719	1719 : 0		0.45	0.73	1.18	9.44
V4	Proteobacteria	Gammaproteobacteria	Pseudomonadales	Moraxellaceae	Moraxella	(slash calls)		10	10 : 0		0	0	0.01	0.05
V4	Proteobacteria	Gammaproteobacteria	Pseudomonadales	Moraxellaceae	Psychrobacter	(genus level ID only)		384	0 : 384		0.1	0.16	0.26	2.11
V4	Proteobacteria	Gammaproteobacteria	Pseudomonadales	Moraxellaceae	Psychrobacter	sanguinis	99.19 - 99.59	177	177 : 0	41.24 : 58.76	0.05	0.08	0.12	0.97
V4	Proteobacteria	Gammaproteobacteria	Vibrionales	Vibrionaceae	(slash calls)			221	180 : 41		0.06	0.09	0.15	1.21
V4	Proteobacteria	Gammaproteobacteria	Vibrionales	Vibrionaceae	Aliivibrio	wodanis	100 - 100	12	12 : 0	0 : 100	0	0.01	0.01	0.07
V4	Proteobacteria	Gammaproteobacteria	Vibrionales	Vibrionaceae	Photobacterium	damselae	99.19 - 100	283	283 : 0	27.21 : 72.79	0.07	0.12	0.19	1.55
V4	Proteobacteria	Gammaproteobacteria	Vibrionales	Vibrionaceae	Vibrio	(genus level ID only)		11	0 : 11		0	0	0.01	0.06
V4	Proteobacteria	Gammaproteobacteria	Vibrionales	Vibrionaceae	Vibrio	(slash calls)		783	783 : 0		0.21	0.33	0.54	4.3
V4	Proteobacteria	Gammaproteobacteria	Xanthomonadales	Xanthomonadaceae	(slash calls)			22	22 : 0		0.01	0.01	0.02	0.12
V4	Tenericutes	Mollicutes	Mycoplasmatales	Mycoplasmataceae	(family level ID only)			6368	0 : 6368		1.68	2.71	4.38	34.95
V4	Tenericutes	Mollicutes	Mycoplasmatales	Mycoplasmataceae	Mycoplasma	(genus level ID only)		85	0 : 85		0.02	0.04	0.06	0.47
V4	Tenericutes	Mollicutes	Mycoplasmatales	Mycoplasmataceae	Mycoplasma	phocidae	99.18 - 100	5448	5378 : 70	70.25 : 29.75	1.44	2.32	3.74	29.9
V67	Actinobacteria	Actinobacteria	Actinomycetales	Actinomycetaceae	Arcanobacterium	phocae	99.55 - 100	161	0 : 161	39.13 : 60.87	0.04	0.07	0.11	0.36
V67	Actinobacteria	Actinobacteria	Actinomycetales	Corynebacteriaceae	Corynebacterium	(genus level ID only)		72	0 : 72		0.02	0.03	0.05	0.16
V67	Actinobacteria	Actinobacteria	Actinomycetales	Corynebacteriaceae	Corynebacterium	(slash calls)		17	17 : 0		0	0.01	0.01	0.04
V67	Actinobacteria	Actinobacteria	Actinomycetales	Corynebacteriaceae	Corynebacterium	phocae	100 - 100	149	149 : 0	28.19 : 71.81	0.04	0.06	0.1	0.33
V67	Actinobacteria	Actinobacteria	Actinomycetales	Dermabacteraceae	Brachybacterium	muris	100 - 100	10	10 : 0	0 : 100	0	0	0.01	0.02
V67	Actinobacteria	Actinobacteria	Actinomycetales	Dietziaceae	Dietzia	(slash calls)		40	40 : 0		0.01	0.02	0.03	0.09
V67	Actinobacteria	Actinobacteria	Actinomycetales	Dietziaceae	Dietzia	cinnamea	99.55 - 100	147	147 : 0	37.41 : 62.59	0.04	0.06	0.1	0.33
V67	Actinobacteria	Actinobacteria	Actinomycetales	Geodermatophilaceae	Blastococcus	saxobsidens	100 - 100	14	14 : 0	0 : 100	0	0.01	0.01	0.03
V67	Actinobacteria	Actinobacteria	Actinomycetales	Gordoniaceae	Gordonia	(slash calls)		84	84 : 0		0.02	0.04	0.06	0.19
V67	Actinobacteria	Actinobacteria	Actinomycetales	Propionibacteriaceae	Propionibacterium	(slash calls)		16	0 : 16		0	0.01	0.01	0.04
V67	Actinobacteria	Actinobacteria	Actinomycetales	Propionibacteriaceae	Propionibacterium	acnes	99.56 - 100	624	624 : 0	30.29 : 69.71	0.16	0.27	0.43	1.39
V67	Bacteroidetes	Bacteroidia	Bacteroidales	Bacteroidaceae	Bacteroides	(genus level ID only)		19	0 : 19		0.01	0.01	0.01	0.04
V67	Bacteroidetes	Bacteroidia	Bacteroidales	Bacteroidaceae	Bacteroides	pyogenes	99.1 - 100	97	97 : 0	36.08 : 63.92	0.03	0.04	0.07	0.22
V67	Bacteroidetes	Bacteroidia	Bacteroidales	Porphyromonadaceae	Porphyromonas	gulae	99.55 - 100	148	148 : 0	43.24 : 56.76	0.04	0.06	0.1	0.33
V67	Bacteroidetes	Bacteroidia	Bacteroidales	Porphyromonadaceae	Tannerella	forsythia	100 - 100	11	0 : 11	0 : 100	0	0	0.01	0.02
V67	Bacteroidetes	Bacteroidia	Bacteroidales	Prevotellaceae	(family level ID only)			80	0 : 80		0.02	0.03	0.05	0.18
V67	Bacteroidetes	Flavobacteriia	Flavobacteriales	Flavobacteriaceae	(family level ID only)			21	0 : 21		0.01	0.01	0.01	0.05
V67	Bacteroidetes	Flavobacteriia	Flavobacteriales	Flavobacteriaceae	(slash calls)			24	24 : 0		0.01	0.01	0.02	0.05
V67	Bacteroidetes	Flavobacteriia	Flavobacteriales	Flavobacteriaceae	Ornithobacterium	rhinotracheale	99.1 - 100	62	62 : 0	16.13 : 83.87	0.02	0.03	0.04	0.14
V67	Firmicutes	Bacilli	Bacillales	Staphylococcaceae	Staphylococcus	(slash calls)		30	30 : 0		0.01	0.01	0.02	0.07
V67	Firmicutes	Bacilli	Bacillales	Staphylococcaceae	Staphylococcus	hominis	100 - 100	10	10 : 0	0 : 100	0	0	0.01	0.02
V67	Firmicutes	Bacilli	Bacillales	Staphylococcaceae	Staphylococcus	schleiferi	99.56 - 100	1846	1846 : 0	44.37 : 55.63	0.49	0.79	1.27	4.12
V67	Firmicutes	Bacilli	Bacillales	Staphylococcaceae	Staphylococcus	sciuri	100 - 100	36	36 : 0	0 : 100	0.01	0.02	0.02	0.08
V67	Firmicutes	Bacilli	Lactobacillales	Aerococcaceae	Globicatella	sp.	100 - 100	22	0 : 22	0 : 100	0.01	0.01	0.02	0.05
V67	Firmicutes	Bacilli	Lactobacillales	Enterococcaceae	Enterococcus	faecium	99.55 - 100	122	122 : 0	24.59 : 75.41	0.03	0.05	0.08	0.27
V67	Firmicutes	Bacilli	Lactobacillales	Lactobacillaceae	(slash calls)			13	0 : 13		0	0.01	0.01	0.03
V67	Firmicutes	Bacilli	Lactobacillales	Lactobacillaceae	Lactobacillus	iners	100 - 100	12	12 : 0	0 : 100	0	0.01	0.01	0.03
V67	Firmicutes	Bacilli	Lactobacillales	Streptococcaceae	Streptococcus	(genus level ID only)		36	0 : 36		0.01	0.02	0.02	0.08
V67	Firmicutes	Bacilli	Lactobacillales	Streptococcaceae	Streptococcus	(slash calls)		47	47 : 0		0.01	0.02	0.03	0.1
V67	Firmicutes	Bacilli	Lactobacillales	Streptococcaceae	Streptococcus	dysgalactiae	100 - 100	10	10 : 0	0 : 100	0	0	0.01	0.02
V67	Firmicutes	Bacilli	Lactobacillales	Streptococcaceae	Streptococcus	pseudopneumoniae	100 - 100	10	10 : 0	0 : 100	0	0	0.01	0.02
V67	Firmicutes	Clostridia	Clostridiales	Peptoniphilaceae	(family level ID only)			106	0 : 106		0.03	0.05	0.07	0.24
V67	Firmicutes	Clostridia	Clostridiales	Peptostreptococcaceae	Filifactor	villosus	100 - 100	34	34 : 0	58.82 : 41.18	0.01	0.01	0.02	0.08
V67	Fusobacteria	Fusobacteriia	Fusobacteriales	Fusobacteriaceae	(family level ID only)			24	24 : 0		0.01	0.01	0.02	0.05
V67	Fusobacteria	Fusobacteriia	Fusobacteriales	Fusobacteriaceae	Fusobacterium	(genus level ID only)		71	71 : 0		0.02	0.03	0.05	0.16
V67	Fusobacteria	Fusobacteriia	Fusobacteriales	Fusobacteriaceae	Fusobacterium	necrophorum	99.12 - 100	223	223 : 0	27.8 : 72.2	0.06	0.09	0.15	0.5
V67	Proteobacteria	Alphaproteobacteria	Caulobacterales	Caulobacteraceae	Caulobacter	(genus level ID only)		17	0 : 17		0	0.01	0.01	0.04
V67	Proteobacteria	Alphaproteobacteria	Rhizobiales	Bradyrhizobiaceae	(slash calls)			20	0 : 20		0.01	0.01	0.01	0.04
V67	Proteobacteria	Gammaproteobacteria	Alteromonadales	Pseudoalteromonadaceae	Pseudoalteromonas	(slash calls)		60	60 : 0		0.02	0.03	0.04	0.13
V67	Proteobacteria	Gammaproteobacteria	Alteromonadales	Pseudoalteromonadaceae	Pseudoalteromonas	marina	99.56 - 99.56	20	20 : 0	0 : 100	0.01	0.01	0.01	0.04
V67	Proteobacteria	Gammaproteobacteria	Cardiobacteriales	Cardiobacteriaceae	(family level ID only)			100	0 : 100		0.03	0.04	0.07	0.22
V67	Proteobacteria	Gammaproteobacteria	Cardiobacteriales	Cardiobacteriaceae	Suttonella	indologenes	99.11 - 99.11	12	12 : 0	0 : 100	0	0.01	0.01	0.03
V67	Proteobacteria	Gammaproteobacteria	Enterobacteriales	Enterobacteriaceae	(slash calls)			35	35 : 0		0.01	0.01	0.02	0.08
V67	Proteobacteria	Gammaproteobacteria	Oceanospirillales	Oceanospirillaceae	Marinomonas	(slash calls)		22	22 : 0		0.01	0.01	0.02	0.05
V67	Proteobacteria	Gammaproteobacteria	Pasteurellales	Pasteurellaceae	(slash calls)			61	0 : 61		0.02	0.03	0.04	0.14
V67	Proteobacteria	Gammaproteobacteria	Pasteurellales	Pasteurellaceae	Actinobacillus	minor	100 - 100	79	79 : 0	45.57 : 54.43	0.02	0.03	0.05	0.18
V67	Proteobacteria	Gammaproteobacteria	Pasteurellales	Pasteurellaceae	Otariodibacter	oris	99.12 - 100	93	0 : 93	10.75 : 89.25	0.02	0.04	0.06	0.21
V67	Proteobacteria	Gammaproteobacteria	Pasteurellales	Pasteurellaceae	Pasteurella	(slash calls)		42	42 : 0		0.01	0.02	0.03	0.09
V67	Proteobacteria	Gammaproteobacteria	Pasteurellales	Pasteurellaceae	Pasteurella	multocida	99.55 - 100	5602	5602 : 0	37.84 : 62.16	1.48	2.38	3.85	12.49
V67	Proteobacteria	Gammaproteobacteria	Pasteurellales	Pasteurellaceae	Pasteurella	oralis	99.11 - 99.11	13	13 : 0	0 : 100	0	0.01	0.01	0.03
V67	Proteobacteria	Gammaproteobacteria	Pseudomonadales	Pseudomonadaceae	Pseudomonas	(slash calls)		59	59 : 0		0.02	0.03	0.04	0.13
V67	Proteobacteria	Gammaproteobacteria	Vibrionales	Vibrionaceae	(slash calls)			1742	1742 : 0		0.46	0.74	1.2	3.88
V67	Proteobacteria	Gammaproteobacteria	Vibrionales	Vibrionaceae	Aliivibrio	finisterrensis	100 - 100	36	36 : 0	44.44 : 55.56	0.01	0.02	0.02	0.08
V67	Proteobacteria	Gammaproteobacteria	Vibrionales	Vibrionaceae	Aliivibrio	logei	100 - 100	30	30 : 0	46.67 : 53.33	0.01	0.01	0.02	0.07
V67	Proteobacteria	Gammaproteobacteria	Vibrionales	Vibrionaceae	Photobacterium	damselae	99.55 - 100	660	660 : 0	38.79 : 61.21	0.17	0.28	0.45	1.47
V67	Proteobacteria	Gammaproteobacteria	Vibrionales	Vibrionaceae	Vibrio	(slash calls)		2723	2723 : 0		0.72	1.16	1.87	6.07
V67	Proteobacteria	Gammaproteobacteria	Vibrionales	Vibrionaceae	Vibrio	cyclitrophicus	100 - 100	134	134 : 0	43.28 : 56.72	0.04	0.06	0.09	0.3
V67	Proteobacteria	Gammaproteobacteria	Vibrionales	Vibrionaceae	Vibrio	ponticus	100 - 100	12	12 : 0	0 : 100	0	0.01	0.01	0.03
V67	Spirochaetes	Spirochaetia	Spirochaetales	Spirochaetaceae	Treponema	denticola	100 - 100	55	55 : 0	41.82 : 58.18	0.01	0.02	0.04	0.12
V67	Spirochaetes	Spirochaetia	Spirochaetales	Spirochaetaceae	Treponema	maltophilum	100 - 100	18	18 : 0	0 : 100	0	0.01	0.01	0.04
V67	Spirochaetes	Spirochaetia	Spirochaetales	Spirochaetaceae	Treponema	medium	100 - 100	10	10 : 0	0 : 100	0	0	0.01	0.02
V67	Spirochaetes	Spirochaetia	Spirochaetales	Spirochaetaceae	Treponema	putidum	99.56 - 99.56	44	44 : 0	31.82 : 68.18	0.01	0.02	0.03	0.1
V67	Spirochaetes	Spirochaetia	Spirochaetales	Spirochaetaceae	Treponema	sp.	99.12 - 99.56	137	0 : 137	28.47 : 71.53	0.04	0.06	0.09	0.31
V67	Tenericutes	Mollicutes	Mycoplasmatales	Mycoplasmataceae	Mycoplasma	(genus level ID only)		22864	0 : 22864		6.03	9.73	15.71	50.97
V67	Tenericutes	Mollicutes	Mycoplasmatales	Mycoplasmataceae	Mycoplasma	phocidae	99.1 - 100	5697	5697 : 0	32.51 : 67.49	1.5	2.42	3.91	12.7
V67	Tenericutes	Mollicutes	Mycoplasmatales	Mycoplasmataceae	Ureaplasma	(genus level ID only)		10	0 : 10		0	0	0.01	0.02
V8	Actinobacteria	Actinobacteria	Actinomycetales	Actinomycetaceae	Arcanobacterium	haemolyticum	100 - 100	18	18 : 0	100 : 0	0	0.01	0.01	0.06
V8	Actinobacteria	Actinobacteria	Actinomycetales	Corynebacteriaceae	Corynebacterium	phocae	99.22 - 99.61	60	60 : 0	40 : 60	0.02	0.03	0.04	0.2
V8	Actinobacteria	Actinobacteria	Actinomycetales	Corynebacteriaceae	Corynebacterium	ulcerans	100 - 100	12	12 : 0	0 : 100	0	0.01	0.01	0.04
V8	Actinobacteria	Actinobacteria	Actinomycetales	Dietziaceae	Dietzia	(slash calls)		111	111 : 0		0.03	0.05	0.08	0.37
V8	Actinobacteria	Actinobacteria	Actinomycetales	Gordoniaceae	Gordonia	(slash calls)		17	17 : 0		0	0.01	0.01	0.06
V8	Actinobacteria	Actinobacteria	Actinomycetales	Micrococcaceae	Micrococcus	(slash calls)		123	123 : 0		0.03	0.05	0.08	0.41
V8	Actinobacteria	Actinobacteria	Actinomycetales	Propionibacteriaceae	Propionibacterium	(genus level ID only)		89	0 : 89		0.02	0.04	0.06	0.3
V8	Actinobacteria	Actinobacteria	Actinomycetales	Propionibacteriaceae	Propionibacterium	(slash calls)		15	15 : 0		0	0.01	0.01	0.05
V8	Actinobacteria	Actinobacteria	Actinomycetales	Propionibacteriaceae	Propionibacterium	acnes	99.22 - 100	1837	1729 : 108	43.98 : 56.02	0.48	0.78	1.26	6.19
V8	Cyanobacteria	Prochlorales	Prochlorales	Prochlorococcaceae	Prochlorococcus	(genus level ID only)		46	46 : 0		0.01	0.02	0.03	0.15
V8	Firmicutes	Bacilli	Bacillales	Bacillaceae	Bacillus	decisifrondis	99.61 - 100	39	39 : 0	71.79 : 28.21	0.01	0.02	0.03	0.13
V8	Firmicutes	Bacilli	Bacillales	Staphylococcaceae	Staphylococcus	(genus level ID only)		31	0 : 31		0.01	0.01	0.02	0.1
V8	Firmicutes	Bacilli	Bacillales	Staphylococcaceae	Staphylococcus	chromogenes	99.22 - 100	440	440 : 0	37.5 : 62.5	0.12	0.19	0.3	1.48
V8	Firmicutes	Bacilli	Lactobacillales	Carnobacteriaceae	(slash calls)			10	0 : 10		0	0	0.01	0.03
V8	Firmicutes	Bacilli	Lactobacillales	Enterococcaceae	Enterococcus	(slash calls)		82	82 : 0		0.02	0.03	0.06	0.28
V8	Firmicutes	Bacilli	Lactobacillales	Streptococcaceae	Streptococcus	(slash calls)		47	33 : 14		0.01	0.02	0.03	0.16
V8	Firmicutes	Clostridia	Clostridiales	Lachnospiraceae	(family level ID only)			48	0 : 48		0.01	0.02	0.03	0.16
V8	Firmicutes	Clostridia	Clostridiales	Peptoniphilaceae	(family level ID only)			16	0 : 16		0	0.01	0.01	0.05
V8	Firmicutes	Clostridia	Clostridiales	Peptoniphilaceae	Finegoldia	magna	99.61 - 99.61	43	0 : 43	30.23 : 69.77	0.01	0.02	0.03	0.14
V8	Fusobacteria	Fusobacteriia	Fusobacteriales	Fusobacteriaceae	Fusobacterium	(slash calls)		68	68 : 0		0.02	0.03	0.05	0.23
V8	Fusobacteria	Fusobacteriia	Fusobacteriales	Fusobacteriaceae	Fusobacterium	canifelinum	99.21 - 99.21	10	10 : 0	100 : 0	0	0	0.01	0.03
V8	Fusobacteria	Fusobacteriia	Fusobacteriales	Fusobacteriaceae	Fusobacterium	mortiferum	99.21 - 99.21	59	0 : 59	45.76 : 54.24	0.02	0.03	0.04	0.2
V8	Fusobacteria	Fusobacteriia	Fusobacteriales	Fusobacteriaceae	Fusobacterium	necrophorum	99.6 - 99.6	33	33 : 0	42.42 : 57.58	0.01	0.01	0.02	0.11
V8	Proteobacteria	Betaproteobacteria	Neisseriales	Neisseriaceae	Neisseria	animaloris	99.6 - 99.6	59	59 : 0	37.29 : 62.71	0.02	0.03	0.04	0.2
V8	Proteobacteria	Gammaproteobacteria	Alteromonadales	Pseudoalteromonadaceae	Pseudoalteromonas	(slash calls)		83	83 : 0		0.02	0.04	0.06	0.28
V8	Proteobacteria	Gammaproteobacteria	Alteromonadales	Shewanellaceae	Shewanella	(slash calls)		11	11 : 0		0	0	0.01	0.04
V8	Proteobacteria	Gammaproteobacteria	Cardiobacteriales	Cardiobacteriaceae	Cardiobacterium	(genus level ID only)		74	0 : 74		0.02	0.03	0.05	0.25
V8	Proteobacteria	Gammaproteobacteria	Enterobacteriales	Enterobacteriaceae	Morganella	morganii	100 - 100	13	0 : 13	0 : 100	0	0.01	0.01	0.04
V8	Proteobacteria	Gammaproteobacteria	Oceanospirillales	Oceanospirillaceae	Marinomonas	(slash calls)		70	70 : 0		0.02	0.03	0.05	0.24
V8	Proteobacteria	Gammaproteobacteria	Oceanospirillales	Oceanospirillaceae	Oleispira	antarctica	99.6 - 99.6	16	16 : 0	100 : 0	0	0.01	0.01	0.05
V8	Proteobacteria	Gammaproteobacteria	Pasteurellales	Pasteurellaceae	Actinobacillus	(genus level ID only)		12	0 : 12		0	0.01	0.01	0.04
V8	Proteobacteria	Gammaproteobacteria	Pasteurellales	Pasteurellaceae	Bibersteinia	(genus level ID only)		32	0 : 32		0.01	0.01	0.02	0.11
V8	Proteobacteria	Gammaproteobacteria	Pasteurellales	Pasteurellaceae	Bisgaardia	(slash calls)		24	0 : 24		0.01	0.01	0.02	0.08
V8	Proteobacteria	Gammaproteobacteria	Pasteurellales	Pasteurellaceae	Otariodibacter	oris	99.61 - 99.61	10	0 : 10	0 : 100	0	0	0.01	0.03
V8	Proteobacteria	Gammaproteobacteria	Pasteurellales	Pasteurellaceae	Pasteurella	multocida	99.22 - 100	3282	3282 : 0	34.95 : 65.05	0.87	1.4	2.26	11.05
V8	Proteobacteria	Gammaproteobacteria	Pseudomonadales	Moraxellaceae	(family level ID only)			114	0 : 114		0.03	0.05	0.08	0.38
V8	Proteobacteria	Gammaproteobacteria	Pseudomonadales	Moraxellaceae	Acinetobacter	(slash calls)		15	15 : 0		0	0.01	0.01	0.05
V8	Proteobacteria	Gammaproteobacteria	Pseudomonadales	Moraxellaceae	Moraxella	(genus level ID only)		13	0 : 13		0	0.01	0.01	0.04
V8	Proteobacteria	Gammaproteobacteria	Pseudomonadales	Moraxellaceae	Moraxella	equi	100 - 100	15	15 : 0	0 : 100	0	0.01	0.01	0.05
V8	Proteobacteria	Gammaproteobacteria	Pseudomonadales	Moraxellaceae	Psychrobacter	(genus level ID only)		62	0 : 62		0.02	0.03	0.04	0.21
V8	Proteobacteria	Gammaproteobacteria	Pseudomonadales	Moraxellaceae	Psychrobacter	(slash calls)		54	54 : 0		0.01	0.02	0.04	0.18
V8	Proteobacteria	Gammaproteobacteria	Pseudomonadales	Moraxellaceae	Psychrobacter	aestuarii	99.22 - 99.61	662	662 : 0	52.72 : 47.28	0.17	0.28	0.45	2.23
V8	Proteobacteria	Gammaproteobacteria	Pseudomonadales	Moraxellaceae	Psychrobacter	arenosus	99.22 - 99.61	174	174 : 0	59.77 : 40.23	0.05	0.07	0.12	0.59
V8	Proteobacteria	Gammaproteobacteria	Pseudomonadales	Moraxellaceae	Psychrobacter	sanguinis	99.61 - 99.61	12	12 : 0	100 : 0	0	0.01	0.01	0.04
V8	Proteobacteria	Gammaproteobacteria	Pseudomonadales	Pseudomonadaceae	Pseudomonas	(slash calls)		37	37 : 0		0.01	0.02	0.03	0.12
V8	Proteobacteria	Gammaproteobacteria	Pseudomonadales	Pseudomonadaceae	Pseudomonas	xanthomarina	100 - 100	22	22 : 0	45.45 : 54.55	0.01	0.01	0.02	0.07
V8	Proteobacteria	Gammaproteobacteria	Vibrionales	Vibrionaceae	(slash calls)			2620	2620 : 0		0.69	1.11	1.8	8.82
V8	Proteobacteria	Gammaproteobacteria	Vibrionales	Vibrionaceae	Aliivibrio	(slash calls)		44	44 : 0		0.01	0.02	0.03	0.15
V8	Proteobacteria	Gammaproteobacteria	Vibrionales	Vibrionaceae	Photobacterium	(slash calls)		13	13 : 0		0	0.01	0.01	0.04
V8	Proteobacteria	Gammaproteobacteria	Vibrionales	Vibrionaceae	Photobacterium	damselae	99.61 - 100	373	373 : 0	36.73 : 63.27	0.1	0.16	0.26	1.26
V8	Proteobacteria	Gammaproteobacteria	Vibrionales	Vibrionaceae	Photobacterium	swingsii	99.61 - 99.61	14	14 : 0	100 : 0	0	0.01	0.01	0.05
V8	Proteobacteria	Gammaproteobacteria	Vibrionales	Vibrionaceae	Vibrio	(genus level ID only)		50	0 : 50		0.01	0.02	0.03	0.17
V8	Proteobacteria	Gammaproteobacteria	Vibrionales	Vibrionaceae	Vibrio	(slash calls)		1707	1707 : 0		0.45	0.73	1.17	5.75
V8	Proteobacteria	Gammaproteobacteria	Vibrionales	Vibrionaceae	Vibrio	cyclitrophicus	99.61 - 100	210	210 : 0	40.95 : 59.05	0.06	0.09	0.14	0.71
V8	Proteobacteria	Gammaproteobacteria	Vibrionales	Vibrionaceae	Vibrio	hangzhouensis	99.22 - 99.22	11	11 : 0	0 : 100	0	0	0.01	0.04
V8	Proteobacteria	Gammaproteobacteria	Xanthomonadales	Xanthomonadaceae	(slash calls)			40	40 : 0		0.01	0.02	0.03	0.13
V8	Tenericutes	Mollicutes	Mycoplasmatales	Mycoplasmataceae	(family level ID only)			12259	0 : 12259		3.23	5.21	8.42	41.29
V8	Tenericutes	Mollicutes	Mycoplasmatales	Mycoplasmataceae	Mycoplasma	(genus level ID only)		244	0 : 244		0.06	0.1	0.17	0.82
V8	Tenericutes	Mollicutes	Mycoplasmatales	Mycoplasmataceae	Mycoplasma	phocidae	99.21 - 99.61	3987	3805 : 182	47.35 : 52.65	1.05	1.7	2.74	13.43
V9	Proteobacteria	Gammaproteobacteria	Alteromonadales	Colwelliaceae	Thalassomonas	agariperforans	100 - 100	19	19 : 0	100 : 0	0.01	0.01	0.01	0.19
V9	Proteobacteria	Gammaproteobacteria	Alteromonadales	Moritellaceae	Moritella	sp.	100 - 100	18	0 : 18	100 : 0	0	0.01	0.01	0.18
V9	Proteobacteria	Gammaproteobacteria	Alteromonadales	Pseudoalteromonadaceae	Pseudoalteromonas	(slash calls)		312	312 : 0		0.08	0.13	0.21	3.15
V9	Proteobacteria	Gammaproteobacteria	Alteromonadales	Pseudoalteromonadaceae	Pseudoalteromonas	sp.	100 - 100	10	0 : 10	100 : 0	0	0	0.01	0.1
V9	Proteobacteria	Gammaproteobacteria	Alteromonadales	Shewanellaceae	(slash calls)			116	116 : 0		0.03	0.05	0.08	1.17
V9	Proteobacteria	Gammaproteobacteria	Enterobacteriales	Enterobacteriaceae	(slash calls)			32	32 : 0		0.01	0.01	0.02	0.32
V9	Proteobacteria	Gammaproteobacteria	Enterobacteriales	Enterobacteriaceae	Morganella	morganii	100 - 100	97	97 : 0	68.04 : 31.96	0.03	0.04	0.07	0.98
V9	Proteobacteria	Gammaproteobacteria	Oceanospirillales	Oceanospirillaceae	(slash calls)			47	27 : 20		0.01	0.02	0.03	0.48
V9	Proteobacteria	Gammaproteobacteria	Oceanospirillales	Oceanospirillaceae	Marinomonas	pontica	99.43 - 100	186	186 : 0	60.22 : 39.78	0.05	0.08	0.13	1.88
V9	Proteobacteria	Gammaproteobacteria	Pasteurellales	Pasteurellaceae	(slash calls)			10	0 : 10		0	0	0.01	0.1
V9	Proteobacteria	Gammaproteobacteria	Pasteurellales	Pasteurellaceae	Mannheimia	varigena	99.42 - 100	197	197 : 0	72.08 : 27.92	0.05	0.08	0.14	1.99
V9	Proteobacteria	Gammaproteobacteria	Pseudomonadales	Moraxellaceae	Acinetobacter	(slash calls)		22	22 : 0		0.01	0.01	0.02	0.22
V9	Proteobacteria	Gammaproteobacteria	Pseudomonadales	Moraxellaceae	Moraxella	(genus level ID only)		18	0 : 18		0	0.01	0.01	0.18
V9	Proteobacteria	Gammaproteobacteria	Pseudomonadales	Moraxellaceae	Moraxella	(slash calls)		86	86 : 0		0.02	0.04	0.06	0.87
V9	Proteobacteria	Gammaproteobacteria	Pseudomonadales	Moraxellaceae	Psychrobacter	(genus level ID only)		159	0 : 159		0.04	0.07	0.11	1.61
V9	Proteobacteria	Gammaproteobacteria	Vibrionales	Vibrionaceae	(slash calls)			278	199 : 79		0.07	0.12	0.19	2.81
V9	Proteobacteria	Gammaproteobacteria	Vibrionales	Vibrionaceae	Vibrio	(slash calls)		5765	5753 : 12		1.52	2.45	3.96	58.29
V9	Proteobacteria	Gammaproteobacteria	Vibrionales	Vibrionaceae	Vibrio	parahaemolyticus	99.41 - 100	2451	2360 : 91	62.63 : 37.37	0.65	1.04	1.68	24.78
V9	Proteobacteria	Gammaproteobacteria	Vibrionales	Vibrionaceae	Vibrio	penaeicida	99.41 - 100	46	46 : 0	28.26 : 71.74	0.01	0.02	0.03	0.47
V9	Proteobacteria	Gammaproteobacteria	Vibrionales	Vibrionaceae	Vibrio	ponticus	100 - 100	10	10 : 0	100 : 0	0	0	0.01	0.1
V9	Proteobacteria	Gammaproteobacteria	Vibrionales	Vibrionaceae	Vibrio	sp.	99.43 - 99.43	12	0 : 12	100 : 0	0	0.01	0.01	0.12

## Sheet: Adult_15
Sample #7395-15-Adult
Primer	Phylum	Class	Order	Family	Genus	Species	% ID	Count	DB counters	F:R %	% of total reads	% of valid reads	% of mapped reads	% of mapped reads per primer
(consensus)	Proteobacteria	Gammaproteobacteria	Pasteurellales	Pasteurellaceae	Pasteurella	multocida	99.09 - 100	5424	5395 : 29	42.99 : 57.01	11.13	21.94	37.27	37.27
(consensus)	Tenericutes	Mollicutes	Mycoplasmatales	Mycoplasmataceae	Mycoplasma	(genus level ID only)		4485	0 : 4485		9.2	18.14	30.82	30.82
(consensus)	Tenericutes	Mollicutes	Mycoplasmatales	Mycoplasmataceae	(family level ID only)			2680	0 : 2680		5.5	10.84	18.42	18.42
(consensus)	Proteobacteria	Gammaproteobacteria	Pasteurellales	Pasteurellaceae	Pasteurella	(slash calls)		870	870 : 0		1.78	3.52	5.98	5.98
(consensus)	Bacteroidetes	Flavobacteriia	Flavobacteriales	Flavobacteriaceae	(family level ID only)			209	0 : 209		0.43	0.85	1.44	1.44
(consensus)	Proteobacteria	Gammaproteobacteria	Pasteurellales	Pasteurellaceae	Mannheimia	varigena	99.42 - 100	136	136 : 0	71.32 : 28.68	0.28	0.55	0.93	0.93
(consensus)	Fusobacteria	Fusobacteriia	Fusobacteriales	Fusobacteriaceae	Fusobacterium	necrophorum	99.56 - 100	114	114 : 0	30.7 : 69.3	0.23	0.46	0.78	0.78
(consensus)	Proteobacteria	Epsilonproteobacteria	Campylobacterales	Helicobacteraceae	Helicobacter	(genus level ID only)		104	0 : 104		0.21	0.42	0.71	0.71
(consensus)	Proteobacteria	Gammaproteobacteria	Pseudomonadales	Moraxellaceae	Moraxella	(slash calls)		81	81 : 0		0.17	0.33	0.56	0.56
(consensus)	Proteobacteria	Gammaproteobacteria	Enterobacteriales	Enterobacteriaceae	Morganella	morganii	99.44 - 100	50	50 : 0	48 : 52	0.1	0.2	0.34	0.34
(consensus)	Proteobacteria	Gammaproteobacteria	Pasteurellales	Pasteurellaceae	Actinobacillus	minor	100 - 100	50	50 : 0	34 : 66	0.1	0.2	0.34	0.34
(consensus)	Tenericutes	Mollicutes	Mycoplasmatales	Mycoplasmataceae	Mycoplasma	phocidae	100 - 100	40	40 : 0	32.5 : 67.5	0.08	0.16	0.27	0.27
(consensus)	Proteobacteria	Betaproteobacteria	Neisseriales	Neisseriaceae	Neisseria	zoodegmatis	100 - 100	35	0 : 35	71.43 : 28.57	0.07	0.14	0.24	0.24
(consensus)	Proteobacteria	Gammaproteobacteria	Pseudomonadales	Moraxellaceae	Psychrobacter	aestuarii	99.61 - 99.61	32	32 : 0	46.88 : 53.12	0.07	0.13	0.22	0.22
(consensus)	Actinobacteria	Actinobacteria	Actinomycetales	Propionibacteriaceae	Propionibacterium	acnes	100 - 100	30	30 : 0	40 : 60	0.06	0.12	0.21	0.21
(consensus)	Proteobacteria	Gammaproteobacteria	Pseudomonadales	Moraxellaceae	Psychrobacter	(genus level ID only)		27	0 : 27		0.06	0.11	0.19	0.19
(consensus)	Firmicutes	Bacilli	Bacillales	Staphylococcaceae	Staphylococcus	schleiferi	100 - 100	26	26 : 0	53.85 : 46.15	0.05	0.11	0.18	0.18
(consensus)	Bacteroidetes	Flavobacteriia	Flavobacteriales	Flavobacteriaceae	Bergeyella	zoohelcum	100 - 100	25	25 : 0	48 : 52	0.05	0.1	0.17	0.17
(consensus)	Firmicutes	Bacilli	Lactobacillales	Streptococcaceae	Streptococcus	(genus level ID only)		25	0 : 25		0.05	0.1	0.17	0.17
(consensus)	Bacteroidetes	Flavobacteriia	Flavobacteriales	Flavobacteriaceae	(slash calls)			24	24 : 0		0.05	0.1	0.16	0.16
(consensus)	Firmicutes	Bacilli	Lactobacillales	Aerococcaceae	(family level ID only)			24	0 : 24		0.05	0.1	0.16	0.16
(consensus)	Proteobacteria	Gammaproteobacteria	Pasteurellales	Pasteurellaceae	(family level ID only)			14	0 : 14		0.03	0.06	0.1	0.1
(consensus)	Fusobacteria	Fusobacteriia	Fusobacteriales	Fusobacteriaceae	Fusobacterium	(slash calls)		13	13 : 0		0.03	0.05	0.09	0.09
(consensus)	Proteobacteria	Gammaproteobacteria	Pasteurellales	Pasteurellaceae	Pasteurella	(genus level ID only)		13	0 : 13		0.03	0.05	0.09	0.09
(consensus)	Proteobacteria	Betaproteobacteria	Burkholderiales	Burkholderiaceae	Burkholderia	(genus level ID only)		12	0 : 12		0.02	0.05	0.08	0.08
(consensus)	Proteobacteria	Betaproteobacteria	Neisseriales	Neisseriaceae	Neisseria	animaloris	99.6 - 99.6	10	10 : 0	0 : 100	0.02	0.04	0.07	0.07
Primer	Phylum	Class	Order	Family	Genus	Species	% ID	Count	DB counters	F:R %	% of total reads	% of valid reads	% of mapped reads	% of mapped reads per primer
V2	Proteobacteria	Gammaproteobacteria	Pasteurellales	Pasteurellaceae	(family level ID only)			14	0 : 14		0.03	0.06	0.1	2.83
V2	Proteobacteria	Gammaproteobacteria	Pasteurellales	Pasteurellaceae	Pasteurella	multocida	99.09 - 100	480	480 : 0	97.71 : 2.29	0.98	1.94	3.3	97.17
V3	Bacteroidetes	Flavobacteriia	Flavobacteriales	Flavobacteriaceae	(family level ID only)			209	0 : 209		0.43	0.85	1.44	20.88
V3	Bacteroidetes	Flavobacteriia	Flavobacteriales	Flavobacteriaceae	Bergeyella	zoohelcum	100 - 100	25	25 : 0	48 : 52	0.05	0.1	0.17	2.5
V3	Firmicutes	Bacilli	Bacillales	Staphylococcaceae	Staphylococcus	schleiferi	100 - 100	26	26 : 0	53.85 : 46.15	0.05	0.11	0.18	2.6
V3	Firmicutes	Bacilli	Lactobacillales	Aerococcaceae	(family level ID only)			24	0 : 24		0.05	0.1	0.16	2.4
V3	Firmicutes	Bacilli	Lactobacillales	Streptococcaceae	Streptococcus	(genus level ID only)		25	0 : 25		0.05	0.1	0.17	2.5
V3	Proteobacteria	Betaproteobacteria	Burkholderiales	Burkholderiaceae	Burkholderia	(genus level ID only)		12	0 : 12		0.02	0.05	0.08	1.2
V3	Proteobacteria	Betaproteobacteria	Neisseriales	Neisseriaceae	Neisseria	zoodegmatis	100 - 100	35	0 : 35	71.43 : 28.57	0.07	0.14	0.24	3.5
V3	Proteobacteria	Epsilonproteobacteria	Campylobacterales	Helicobacteraceae	Helicobacter	(genus level ID only)		104	0 : 104		0.21	0.42	0.71	10.39
V3	Proteobacteria	Gammaproteobacteria	Enterobacteriales	Enterobacteriaceae	Morganella	morganii	99.44 - 99.44	15	15 : 0	0 : 100	0.03	0.06	0.1	1.5
V3	Proteobacteria	Gammaproteobacteria	Pasteurellales	Pasteurellaceae	Pasteurella	(genus level ID only)		13	0 : 13		0.03	0.05	0.09	1.3
V3	Proteobacteria	Gammaproteobacteria	Pasteurellales	Pasteurellaceae	Pasteurella	multocida	99.44 - 99.44	110	81 : 29	84.55 : 15.45	0.23	0.44	0.76	10.99
V3	Proteobacteria	Gammaproteobacteria	Pseudomonadales	Moraxellaceae	Moraxella	(slash calls)		45	45 : 0		0.09	0.18	0.31	4.5
V3	Tenericutes	Mollicutes	Mycoplasmatales	Mycoplasmataceae	(family level ID only)			358	0 : 358		0.73	1.45	2.46	35.76
V4	Fusobacteria	Fusobacteriia	Fusobacteriales	Fusobacteriaceae	Fusobacterium	necrophorum	100 - 100	50	50 : 0	42 : 58	0.1	0.2	0.34	3.18
V4	Proteobacteria	Gammaproteobacteria	Pasteurellales	Pasteurellaceae	Pasteurella	(slash calls)		839	839 : 0		1.72	3.39	5.77	53.3
V4	Proteobacteria	Gammaproteobacteria	Pseudomonadales	Moraxellaceae	Psychrobacter	(genus level ID only)		27	0 : 27		0.06	0.11	0.19	1.72
V4	Tenericutes	Mollicutes	Mycoplasmatales	Mycoplasmataceae	(family level ID only)			658	0 : 658		1.35	2.66	4.52	41.8
V67	Bacteroidetes	Flavobacteriia	Flavobacteriales	Flavobacteriaceae	(slash calls)			24	24 : 0		0.05	0.1	0.16	0.31
V67	Fusobacteria	Fusobacteriia	Fusobacteriales	Fusobacteriaceae	Fusobacterium	necrophorum	99.56 - 100	64	64 : 0	21.88 : 78.12	0.13	0.26	0.44	0.82
V67	Proteobacteria	Gammaproteobacteria	Pasteurellales	Pasteurellaceae	Actinobacillus	minor	100 - 100	50	50 : 0	34 : 66	0.1	0.2	0.34	0.64
V67	Proteobacteria	Gammaproteobacteria	Pasteurellales	Pasteurellaceae	Pasteurella	(slash calls)		31	31 : 0		0.06	0.13	0.21	0.39
V67	Proteobacteria	Gammaproteobacteria	Pasteurellales	Pasteurellaceae	Pasteurella	multocida	99.55 - 100	3156	3156 : 0	37.2 : 62.8	6.47	12.77	21.69	40.2
V67	Tenericutes	Mollicutes	Mycoplasmatales	Mycoplasmataceae	Mycoplasma	(genus level ID only)		4485	0 : 4485		9.2	18.14	30.82	57.13
V67	Tenericutes	Mollicutes	Mycoplasmatales	Mycoplasmataceae	Mycoplasma	phocidae	100 - 100	40	40 : 0	32.5 : 67.5	0.08	0.16	0.27	0.51
V8	Actinobacteria	Actinobacteria	Actinomycetales	Propionibacteriaceae	Propionibacterium	acnes	100 - 100	30	30 : 0	40 : 60	0.06	0.12	0.21	0.88
V8	Fusobacteria	Fusobacteriia	Fusobacteriales	Fusobacteriaceae	Fusobacterium	(slash calls)		13	13 : 0		0.03	0.05	0.09	0.38
V8	Proteobacteria	Betaproteobacteria	Neisseriales	Neisseriaceae	Neisseria	animaloris	99.6 - 99.6	10	10 : 0	0 : 100	0.02	0.04	0.07	0.29
V8	Proteobacteria	Gammaproteobacteria	Pasteurellales	Pasteurellaceae	Pasteurella	multocida	99.22 - 100	1678	1678 : 0	35.52 : 64.48	3.44	6.79	11.53	48.96
V8	Proteobacteria	Gammaproteobacteria	Pseudomonadales	Moraxellaceae	Psychrobacter	aestuarii	99.61 - 99.61	32	32 : 0	46.88 : 53.12	0.07	0.13	0.22	0.93
V8	Tenericutes	Mollicutes	Mycoplasmatales	Mycoplasmataceae	(family level ID only)			1664	0 : 1664		3.41	6.73	11.43	48.56
V9	Proteobacteria	Gammaproteobacteria	Enterobacteriales	Enterobacteriaceae	Morganella	morganii	100 - 100	35	35 : 0	68.57 : 31.43	0.07	0.14	0.24	16.91
V9	Proteobacteria	Gammaproteobacteria	Pasteurellales	Pasteurellaceae	Mannheimia	varigena	99.42 - 100	136	136 : 0	71.32 : 28.68	0.28	0.55	0.93	65.7
V9	Proteobacteria	Gammaproteobacteria	Pseudomonadales	Moraxellaceae	Moraxella	(slash calls)		36	36 : 0		0.07	0.15	0.25	17.39

## Sheet: Juvenile_4
Sample #4349-04-Juvenile
Primer	Phylum	Class	Order	Family	Genus	Species	% ID	Count	DB counters	F:R %	% of total reads	% of valid reads	% of mapped reads	% of mapped reads per primer
(consensus)	Tenericutes	Mollicutes	Mycoplasmatales	Mycoplasmataceae	(family level ID only)			7333	0 : 7333		22.04	33.25	52.17	52.17
(consensus)	Tenericutes	Mollicutes	Mycoplasmatales	Mycoplasmataceae	Mycoplasma	(genus level ID only)		5445	0 : 5445		16.37	24.69	38.74	38.74
(consensus)	Proteobacteria	Gammaproteobacteria	Vibrionales	Vibrionaceae	Photobacterium	damselae	99.44 - 100	835	835 : 0	34.97 : 65.03	2.51	3.79	5.94	5.94
(consensus)	Proteobacteria	Gammaproteobacteria	Pasteurellales	Pasteurellaceae	Pasteurella	multocida	100 - 100	264	264 : 0	35.98 : 64.02	0.79	1.2	1.88	1.88
(consensus)	Proteobacteria	Gammaproteobacteria	Vibrionales	Vibrionaceae	Photobacterium	(slash calls)		93	93 : 0		0.28	0.42	0.66	0.66
(consensus)	Proteobacteria	Gammaproteobacteria	Pasteurellales	Pasteurellaceae	Pasteurella	(slash calls)		35	35 : 0		0.11	0.16	0.25	0.25
(consensus)	Fusobacteria	Fusobacteriia	Fusobacteriales	Fusobacteriaceae	Fusobacterium	mortiferum	99.21 - 99.21	22	0 : 22	45.45 : 54.55	0.07	0.1	0.16	0.16
(consensus)	Fusobacteria	Fusobacteriia	Fusobacteriales	Fusobacteriaceae	Fusobacterium	(genus level ID only)		17	17 : 0		0.05	0.08	0.12	0.12
(consensus)	Proteobacteria	Gammaproteobacteria	Vibrionales	Vibrionaceae	(slash calls)			13	0 : 13		0.04	0.06	0.09	0.09
Primer	Phylum	Class	Order	Family	Genus	Species	% ID	Count	DB counters	F:R %	% of total reads	% of valid reads	% of mapped reads	% of mapped reads per primer
V2	Proteobacteria	Gammaproteobacteria	Pasteurellales	Pasteurellaceae	Pasteurella	multocida	100 - 100	13	13 : 0	100 : 0	0.04	0.06	0.09	12.26
V2	Proteobacteria	Gammaproteobacteria	Vibrionales	Vibrionaceae	Photobacterium	(slash calls)		93	93 : 0		0.28	0.42	0.66	87.74
V3	Proteobacteria	Gammaproteobacteria	Vibrionales	Vibrionaceae	Photobacterium	damselae	99.44 - 100	514	514 : 0	35.8 : 64.2	1.54	2.33	3.66	51.35
V3	Tenericutes	Mollicutes	Mycoplasmatales	Mycoplasmataceae	(family level ID only)			487	0 : 487		1.46	2.21	3.46	48.65
V4	Proteobacteria	Gammaproteobacteria	Pasteurellales	Pasteurellaceae	Pasteurella	(slash calls)		35	35 : 0		0.11	0.16	0.25	1.56
V4	Proteobacteria	Gammaproteobacteria	Vibrionales	Vibrionaceae	(slash calls)			13	0 : 13		0.04	0.06	0.09	0.58
V4	Proteobacteria	Gammaproteobacteria	Vibrionales	Vibrionaceae	Photobacterium	damselae	99.6 - 100	73	73 : 0	19.18 : 80.82	0.22	0.33	0.52	3.25
V4	Tenericutes	Mollicutes	Mycoplasmatales	Mycoplasmataceae	(family level ID only)			2127	0 : 2127		6.39	9.64	15.13	94.62
V67	Fusobacteria	Fusobacteriia	Fusobacteriales	Fusobacteriaceae	Fusobacterium	(genus level ID only)		17	17 : 0		0.05	0.08	0.12	0.3
V67	Proteobacteria	Gammaproteobacteria	Pasteurellales	Pasteurellaceae	Pasteurella	multocida	100 - 100	146	146 : 0	32.19 : 67.81	0.44	0.66	1.04	2.54
V67	Proteobacteria	Gammaproteobacteria	Vibrionales	Vibrionaceae	Photobacterium	damselae	100 - 100	136	136 : 0	39.71 : 60.29	0.41	0.62	0.97	2.37
V67	Tenericutes	Mollicutes	Mycoplasmatales	Mycoplasmataceae	Mycoplasma	(genus level ID only)		5445	0 : 5445		16.37	24.69	38.74	94.79
V8	Fusobacteria	Fusobacteriia	Fusobacteriales	Fusobacteriaceae	Fusobacterium	mortiferum	99.21 - 99.21	22	0 : 22	45.45 : 54.55	0.07	0.1	0.16	0.44
V8	Proteobacteria	Gammaproteobacteria	Pasteurellales	Pasteurellaceae	Pasteurella	multocida	100 - 100	105	105 : 0	33.33 : 66.67	0.32	0.48	0.75	2.12
V8	Proteobacteria	Gammaproteobacteria	Vibrionales	Vibrionaceae	Photobacterium	damselae	100 - 100	112	112 : 0	35.71 : 64.29	0.34	0.51	0.8	2.26
V8	Tenericutes	Mollicutes	Mycoplasmatales	Mycoplasmataceae	(family level ID only)			4719	0 : 4719		14.18	21.4	33.57	95.18

## Sheet: Juvenile_8
Sample #5229-08-Juvenile
Primer	Phylum	Class	Order	Family	Genus	Species	% ID	Count	DB counters	F:R %	% of total reads	% of valid reads	% of mapped reads	% of mapped reads per primer
(consensus)	Proteobacteria	Gammaproteobacteria	Vibrionales	Vibrionaceae	Vibrio	(slash calls)		8007	7409 : 598		15.65	23.68	43.07	43.07
(consensus)	Proteobacteria	Gammaproteobacteria	Vibrionales	Vibrionaceae	(slash calls)			1922	1849 : 73		3.76	5.68	10.34	10.34
(consensus)	Proteobacteria	Gammaproteobacteria	Vibrionales	Vibrionaceae	Vibrio	cyclitrophicus	99.44 - 100	1631	1631 : 0	52.3 : 47.7	3.19	4.82	8.77	8.77
(consensus)	Bacteroidetes	Bacteroidia	Bacteroidales	Porphyromonadaceae	Porphyromonas	gulae	99.42 - 100	814	376 : 438	61.43 : 38.57	1.59	2.41	4.38	4.38
(consensus)	Proteobacteria	Gammaproteobacteria	Vibrionales	Vibrionaceae	Vibrio	parahaemolyticus	99.41 - 100	725	725 : 0	60.97 : 39.03	1.42	2.14	3.9	3.9
(consensus)	Bacteroidetes	Bacteroidia	Bacteroidales	Bacteroidaceae	Bacteroides	pyogenes	99.1 - 100	349	349 : 0	61.03 : 38.97	0.68	1.03	1.88	1.88
(consensus)	Proteobacteria	Gammaproteobacteria	Pseudomonadales	Moraxellaceae	Psychrobacter	(genus level ID only)		332	0 : 332		0.65	0.98	1.79	1.79
(consensus)	Proteobacteria	Gammaproteobacteria	Pseudomonadales	Moraxellaceae	Psychrobacter	aestuarii	99.22 - 99.61	328	328 : 0	57.93 : 42.07	0.64	0.97	1.76	1.76
(consensus)	Tenericutes	Mollicutes	Mycoplasmatales	Mycoplasmataceae	Mycoplasma	(genus level ID only)		268	0 : 268		0.52	0.79	1.44	1.44
(consensus)	Proteobacteria	Gammaproteobacteria	Alteromonadales	Pseudoalteromonadaceae	Pseudoalteromonas	(slash calls)		219	219 : 0		0.43	0.65	1.18	1.18
(consensus)	Tenericutes	Mollicutes	Mycoplasmatales	Mycoplasmataceae	Mycoplasma	phocidae	99.55 - 100	217	217 : 0	52.53 : 47.47	0.42	0.64	1.17	1.17
(consensus)	Proteobacteria	Gammaproteobacteria	Cardiobacteriales	Cardiobacteriaceae	(family level ID only)			203	0 : 203		0.4	0.6	1.09	1.09
(consensus)	Proteobacteria	Gammaproteobacteria	Pseudomonadales	Moraxellaceae	(family level ID only)			202	0 : 202		0.39	0.6	1.09	1.09
(consensus)	Tenericutes	Mollicutes	Mycoplasmatales	Mycoplasmataceae	(family level ID only)			198	0 : 198		0.39	0.59	1.07	1.07
(consensus)	Proteobacteria	Gammaproteobacteria	Pseudomonadales	Moraxellaceae	Psychrobacter	lutiphocae	99.06 - 99.53	180	180 : 0	32.78 : 67.22	0.35	0.53	0.97	0.97
(consensus)	Firmicutes	Bacilli	Bacillales	Staphylococcaceae	Staphylococcus	sciuri	99.44 - 100	178	178 : 0	35.96 : 64.04	0.35	0.53	0.96	0.96
(consensus)	Proteobacteria	Gammaproteobacteria	Pseudomonadales	Moraxellaceae	Psychrobacter	jeotgali	100 - 100	139	139 : 0	58.99 : 41.01	0.27	0.41	0.75	0.75
(consensus)	Bacteroidetes	Flavobacteriia	Flavobacteriales	Flavobacteriaceae	(family level ID only)			126	0 : 126		0.25	0.37	0.68	0.68
(consensus)	Proteobacteria	Gammaproteobacteria	Pseudomonadales	Moraxellaceae	Psychrobacter	(slash calls)		119	31 : 88		0.23	0.35	0.64	0.64
(consensus)	Proteobacteria	Gammaproteobacteria	Pseudomonadales	Moraxellaceae	Psychrobacter	arenosus	99.22 - 99.61	115	115 : 0	53.04 : 46.96	0.22	0.34	0.62	0.62
(consensus)	Firmicutes	Clostridia	Clostridiales	Clostridiales Family XI. Incertae Sedis	(family level ID only)			112	0 : 112		0.22	0.33	0.6	0.6
(consensus)	Proteobacteria	Gammaproteobacteria	Alteromonadales	Pseudoalteromonadaceae	(slash calls)			105	105 : 0		0.21	0.31	0.56	0.56
(consensus)	Spirochaetes	Spirochaetia	Spirochaetales	Spirochaetaceae	Treponema	sp.	99.12 - 99.56	100	0 : 100	29 : 71	0.2	0.3	0.54	0.54
(consensus)	Proteobacteria	Gammaproteobacteria	Pseudomonadales	Moraxellaceae	Psychrobacter	sanguinis	99.59 - 99.59	99	99 : 0	36.36 : 63.64	0.19	0.29	0.53	0.53
(consensus)	Proteobacteria	Gammaproteobacteria	Oceanospirillales	Oceanospirillaceae	Marinomonas	pontica	100 - 100	88	88 : 0	54.55 : 45.45	0.17	0.26	0.47	0.47
(consensus)	Bacteroidetes	Bacteroidia	Bacteroidales	Bacteroidaceae	Bacteroides	(genus level ID only)		80	0 : 80		0.16	0.24	0.43	0.43
(consensus)	Proteobacteria	Gammaproteobacteria	Vibrionales	Vibrionaceae	Vibrio	vulnificus	100 - 100	79	79 : 0	70.89 : 29.11	0.15	0.23	0.42	0.42
(consensus)	Proteobacteria	Deltaproteobacteria	Desulfovibrionales	Desulfovibrionaceae	(family level ID only)			77	0 : 77		0.15	0.23	0.41	0.41
(consensus)	Proteobacteria	Gammaproteobacteria	Vibrionales	Vibrionaceae	Aliivibrio	sifiae	99.44 - 100	72	72 : 0	54.17 : 45.83	0.14	0.21	0.39	0.39
(consensus)	Firmicutes	Clostridia	Clostridiales	Eubacteriaceae	(family level ID only)			69	0 : 69		0.13	0.2	0.37	0.37
(consensus)	Proteobacteria	Epsilonproteobacteria	Campylobacterales	Campylobacteraceae	Campylobacter	(slash calls)		66	56 : 10		0.13	0.2	0.36	0.36
(consensus)	Proteobacteria	Gammaproteobacteria	Cardiobacteriales	Cardiobacteriaceae	Cardiobacterium	(genus level ID only)		61	0 : 61		0.12	0.18	0.33	0.33
(consensus)	Bacteroidetes	Bacteroidia	Bacteroidales	Prevotellaceae	(family level ID only)			57	0 : 57		0.11	0.17	0.31	0.31
(consensus)	Proteobacteria	Betaproteobacteria	Burkholderiales	Burkholderiaceae	Burkholderia	(genus level ID only)		58	0 : 58		0.11	0.17	0.31	0.31
(consensus)	Proteobacteria	Betaproteobacteria	Neisseriales	Neisseriaceae	Neisseria	zoodegmatis	99.44 - 100	54	0 : 54	50 : 50	0.11	0.16	0.29	0.29
(consensus)	Proteobacteria	Gammaproteobacteria	Vibrionales	Vibrionaceae	Vibrio	toranzoniae	99.44 - 99.44	54	54 : 0	53.7 : 46.3	0.11	0.16	0.29	0.29
(consensus)	Bacteroidetes	Bacteroidia	Bacteroidales	Porphyromonadaceae	(family level ID only)			51	0 : 51		0.1	0.15	0.27	0.27
(consensus)	Firmicutes	Bacilli	Bacillales	Staphylococcaceae	Staphylococcus	schleiferi	100 - 100	51	51 : 0	37.25 : 62.75	0.1	0.15	0.27	0.27
(consensus)	Firmicutes	Clostridia	Clostridiales	Peptostreptococcaceae	Filifactor	villosus	99.35 - 100	51	51 : 0	56.86 : 43.14	0.1	0.15	0.27	0.27
(consensus)	Actinobacteria	Actinobacteria	Actinomycetales	Propionibacteriaceae	Propionibacterium	acnes	100 - 100	47	47 : 0	65.96 : 34.04	0.09	0.14	0.25	0.25
(consensus)	Firmicutes	Clostridia	Clostridiales	Lachnospiraceae	(family level ID only)			47	0 : 47		0.09	0.14	0.25	0.25
(consensus)	Proteobacteria	Gammaproteobacteria	Alteromonadales	Shewanellaceae	(slash calls)			47	47 : 0		0.09	0.14	0.25	0.25
(consensus)	Proteobacteria	Gammaproteobacteria	Pasteurellales	Pasteurellaceae	(family level ID only)			44	0 : 44		0.09	0.13	0.24	0.24
(consensus)	Firmicutes	Bacilli	Lactobacillales	Enterococcaceae	(family level ID only)			42	0 : 42		0.08	0.12	0.23	0.23
(consensus)	Proteobacteria	Gammaproteobacteria	Pseudomonadales	Moraxellaceae	Moraxella	sp.	99.44 - 99.44	42	0 : 42	71.43 : 28.57	0.08	0.12	0.23	0.23
(consensus)	Spirochaetes	Spirochaetia	Spirochaetales	Spirochaetaceae	Treponema	denticola	100 - 100	41	41 : 0	29.27 : 70.73	0.08	0.12	0.22	0.22
(consensus)	Firmicutes	Clostridia	Clostridiales	Lachnospiraceae	Dorea	(genus level ID only)		37	0 : 37		0.07	0.11	0.2	0.2
(consensus)	Proteobacteria	Gammaproteobacteria	Pasteurellales	Pasteurellaceae	Otariodibacter	oris	99.56 - 99.56	35	0 : 35	0 : 100	0.07	0.1	0.19	0.19
(consensus)	Proteobacteria	Gammaproteobacteria	Vibrionales	Vibrionaceae	Aliivibrio	wodanis	99.44 - 100	33	33 : 0	33.33 : 66.67	0.06	0.1	0.18	0.18
(consensus)	Proteobacteria	Gammaproteobacteria	Pasteurellales	Pasteurellaceae	Pasteurella	multocida	100 - 100	31	31 : 0	0 : 100	0.06	0.09	0.17	0.17
(consensus)	Proteobacteria	Gammaproteobacteria	Pseudomonadales	Moraxellaceae	Psychrobacter	celer	99.44 - 99.44	32	0 : 32	53.12 : 46.88	0.06	0.09	0.17	0.17
(consensus)	Bacteroidetes	Flavobacteriia	Flavobacteriales	Flavobacteriaceae	Ornithobacterium	rhinotracheale	99.54 - 99.55	28	28 : 0	0 : 100	0.05	0.08	0.15	0.15
(consensus)	Proteobacteria	Epsilonproteobacteria	Campylobacterales	Campylobacteraceae	(family level ID only)			25	0 : 25		0.05	0.07	0.13	0.13
(consensus)	Proteobacteria	Gammaproteobacteria	Methylococcales	Methylococcaceae	(family level ID only)			25	0 : 25		0.05	0.07	0.13	0.13
(consensus)	Proteobacteria	Gammaproteobacteria	Vibrionales	Vibrionaceae	Vibrio	atypicus	100 - 100	25	25 : 0	60 : 40	0.05	0.07	0.13	0.13
(consensus)	Spirochaetes	Spirochaetia	Spirochaetales	Spirochaetaceae	Treponema	putidum	99.56 - 99.56	25	25 : 0	0 : 100	0.05	0.07	0.13	0.13
(consensus)	Proteobacteria	Deltaproteobacteria	Desulfovibrionales	Desulfomicrobiaceae	Desulfomicrobium	(genus level ID only)		22	0 : 22		0.04	0.07	0.12	0.12
(consensus)	Proteobacteria	Gammaproteobacteria	Oceanospirillales	Oceanospirillaceae	(slash calls)			21	11 : 10		0.04	0.06	0.11	0.11
(consensus)	Proteobacteria	Gammaproteobacteria	Pasteurellales	Pasteurellaceae	Bisgaardia	(slash calls)		20	0 : 20		0.04	0.06	0.11	0.11
(consensus)	Proteobacteria	Gammaproteobacteria	Oceanospirillales	Oceanospirillaceae	Marinomonas	polaris	100 - 100	18	18 : 0	100 : 0	0.04	0.05	0.1	0.1
(consensus)	Firmicutes	Clostridia	Clostridiales	Ruminococcaceae	(family level ID only)			14	0 : 14		0.03	0.04	0.08	0.08
(consensus)	Proteobacteria	Gammaproteobacteria	Alteromonadales	Moritellaceae	Moritella	sp.	100 - 100	15	0 : 15	100 : 0	0.03	0.04	0.08	0.08
(consensus)	Proteobacteria	Gammaproteobacteria	Pseudomonadales	Moraxellaceae	Moraxella	(genus level ID only)		15	0 : 15		0.03	0.04	0.08	0.08
(consensus)	Proteobacteria	Gammaproteobacteria	Vibrionales	Vibrionaceae	Vibrio	gallaecicus	100 - 100	14	14 : 0	100 : 0	0.03	0.04	0.08	0.08
(consensus)	Proteobacteria	Gammaproteobacteria	Vibrionales	Vibrionaceae	Vibrio	(genus level ID only)		13	0 : 13		0.03	0.04	0.07	0.07
(consensus)	Actinobacteria	Actinobacteria	Actinomycetales	Dietziaceae	Dietzia	(slash calls)		11	11 : 0		0.02	0.03	0.06	0.06
(consensus)	Firmicutes	Bacilli	Lactobacillales	Carnobacteriaceae	(slash calls)			12	0 : 12		0.02	0.04	0.06	0.06
(consensus)	Firmicutes	Bacilli	Lactobacillales	Lactobacillaceae	(slash calls)			12	0 : 12		0.02	0.04	0.06	0.06
(consensus)	Proteobacteria	Betaproteobacteria	Neisseriales	Neisseriaceae	Neisseria	animaloris	99.6 - 99.6	12	12 : 0	0 : 100	0.02	0.04	0.06	0.06
(consensus)	Proteobacteria	Epsilonproteobacteria	Campylobacterales	Campylobacteraceae	Arcobacter	(slash calls)		11	11 : 0		0.02	0.03	0.06	0.06
(consensus)	Proteobacteria	Epsilonproteobacteria	Campylobacterales	Helicobacteraceae	(slash calls)			11	11 : 0		0.02	0.03	0.06	0.06
(consensus)	Proteobacteria	Gammaproteobacteria	Alteromonadales	Pseudoalteromonadaceae	Pseudoalteromonas	marina	100 - 100	12	12 : 0	100 : 0	0.02	0.04	0.06	0.06
(consensus)	Proteobacteria	Gammaproteobacteria	Oceanospirillales	Oceanospirillaceae	Oleispira	(genus level ID only)		11	0 : 11		0.02	0.03	0.06	0.06
(consensus)	Proteobacteria	Gammaproteobacteria	Vibrionales	Vibrionaceae	Aliivibrio	(slash calls)		11	11 : 0		0.02	0.03	0.06	0.06
(consensus)	Spirochaetes	Spirochaetia	Spirochaetales	Spirochaetaceae	Treponema	maltophilum	100 - 100	12	12 : 0	0 : 100	0.02	0.04	0.06	0.06
(consensus)	Synergistetes	Synergistia	Synergistales	Synergistaceae	(family level ID only)			11	0 : 11		0.02	0.03	0.06	0.06
(consensus)	Bacteroidetes	Bacteroidia	Bacteroidales	Porphyromonadaceae	Porphyromonas	(genus level ID only)		10	0 : 10		0.02	0.03	0.05	0.05
(consensus)	Firmicutes	Clostridia	Clostridiales	Peptostreptococcaceae	(family level ID only)			10	0 : 10		0.02	0.03	0.05	0.05
(consensus)	Proteobacteria	Gammaproteobacteria	Oceanospirillales	Oceanospirillaceae	Marinomonas	(slash calls)		10	10 : 0		0.02	0.03	0.05	0.05
(consensus)	Proteobacteria	Gammaproteobacteria	Vibrionales	Vibrionaceae	Aliivibrio	finisterrensis	100 - 100	10	10 : 0	0 : 100	0.02	0.03	0.05	0.05
(consensus)	Proteobacteria	Gammaproteobacteria	Vibrionales	Vibrionaceae	Vibrio	tapetis	100 - 100	10	10 : 0	0 : 100	0.02	0.03	0.05	0.05
Primer	Phylum	Class	Order	Family	Genus	Species	% ID	Count	DB counters	F:R %	% of total reads	% of valid reads	% of mapped reads	% of mapped reads per primer
V2	Bacteroidetes	Bacteroidia	Bacteroidales	Bacteroidaceae	Bacteroides	pyogenes	100 - 100	35	35 : 0	57.14 : 42.86	0.07	0.1	0.19	1.88
V2	Bacteroidetes	Bacteroidia	Bacteroidales	Porphyromonadaceae	Porphyromonas	gulae	100 - 100	23	23 : 0	100 : 0	0.04	0.07	0.12	1.24
V2	Firmicutes	Bacilli	Bacillales	Staphylococcaceae	Staphylococcus	sciuri	100 - 100	24	24 : 0	41.67 : 58.33	0.05	0.07	0.13	1.29
V2	Firmicutes	Clostridia	Clostridiales	Lachnospiraceae	(family level ID only)			14	0 : 14		0.03	0.04	0.08	0.75
V2	Firmicutes	Clostridia	Clostridiales	Ruminococcaceae	(family level ID only)			14	0 : 14		0.03	0.04	0.08	0.75
V2	Proteobacteria	Deltaproteobacteria	Desulfovibrionales	Desulfovibrionaceae	(family level ID only)			11	0 : 11		0.02	0.03	0.06	0.59
V2	Proteobacteria	Gammaproteobacteria	Alteromonadales	Pseudoalteromonadaceae	Pseudoalteromonas	(slash calls)		13	13 : 0		0.03	0.04	0.07	0.7
V2	Proteobacteria	Gammaproteobacteria	Methylococcales	Methylococcaceae	(family level ID only)			25	0 : 25		0.05	0.07	0.13	1.35
V2	Proteobacteria	Gammaproteobacteria	Pasteurellales	Pasteurellaceae	(family level ID only)			15	0 : 15		0.03	0.04	0.08	0.81
V2	Proteobacteria	Gammaproteobacteria	Pseudomonadales	Moraxellaceae	Psychrobacter	(genus level ID only)		16	0 : 16		0.03	0.05	0.09	0.86
V2	Proteobacteria	Gammaproteobacteria	Pseudomonadales	Moraxellaceae	Psychrobacter	(slash calls)		88	0 : 88		0.17	0.26	0.47	4.74
V2	Proteobacteria	Gammaproteobacteria	Pseudomonadales	Moraxellaceae	Psychrobacter	lutiphocae	99.06 - 99.53	180	180 : 0	32.78 : 67.22	0.35	0.53	0.97	9.69
V2	Proteobacteria	Gammaproteobacteria	Vibrionales	Vibrionaceae	(slash calls)			24	24 : 0		0.05	0.07	0.13	1.29
V2	Proteobacteria	Gammaproteobacteria	Vibrionales	Vibrionaceae	Vibrio	(slash calls)		1366	1366 : 0		2.67	4.04	7.35	73.52
V2	Proteobacteria	Gammaproteobacteria	Vibrionales	Vibrionaceae	Vibrio	tapetis	100 - 100	10	10 : 0	0 : 100	0.02	0.03	0.05	0.54
V3	Actinobacteria	Actinobacteria	Actinomycetales	Dietziaceae	Dietzia	(slash calls)		11	11 : 0		0.02	0.03	0.06	0.18
V3	Bacteroidetes	Bacteroidia	Bacteroidales	Bacteroidaceae	Bacteroides	pyogenes	99.43 - 100	255	255 : 0	67.45 : 32.55	0.5	0.75	1.37	4.17
V3	Bacteroidetes	Bacteroidia	Bacteroidales	Porphyromonadaceae	(family level ID only)			51	0 : 51		0.1	0.15	0.27	0.83
V3	Bacteroidetes	Bacteroidia	Bacteroidales	Porphyromonadaceae	Porphyromonas	(genus level ID only)		10	0 : 10		0.02	0.03	0.05	0.16
V3	Bacteroidetes	Bacteroidia	Bacteroidales	Porphyromonadaceae	Porphyromonas	gulae	99.42 - 100	513	121 : 392	59.84 : 40.16	1	1.52	2.76	8.39
V3	Bacteroidetes	Flavobacteriia	Flavobacteriales	Flavobacteriaceae	(family level ID only)			84	0 : 84		0.16	0.25	0.45	1.37
V3	Firmicutes	Bacilli	Bacillales	Staphylococcaceae	Staphylococcus	schleiferi	100 - 100	41	41 : 0	46.34 : 53.66	0.08	0.12	0.22	0.67
V3	Firmicutes	Bacilli	Bacillales	Staphylococcaceae	Staphylococcus	sciuri	99.44 - 100	108	108 : 0	32.41 : 67.59	0.21	0.32	0.58	1.77
V3	Firmicutes	Bacilli	Lactobacillales	Enterococcaceae	(family level ID only)			42	0 : 42		0.08	0.12	0.23	0.69
V3	Firmicutes	Clostridia	Clostridiales	Clostridiales Family XI. Incertae Sedis	(family level ID only)			112	0 : 112		0.22	0.33	0.6	1.83
V3	Firmicutes	Clostridia	Clostridiales	Eubacteriaceae	(family level ID only)			40	0 : 40		0.08	0.12	0.22	0.65
V3	Firmicutes	Clostridia	Clostridiales	Lachnospiraceae	(family level ID only)			10	0 : 10		0.02	0.03	0.05	0.16
V3	Firmicutes	Clostridia	Clostridiales	Lachnospiraceae	Dorea	(genus level ID only)		37	0 : 37		0.07	0.11	0.2	0.6
V3	Firmicutes	Clostridia	Clostridiales	Peptostreptococcaceae	(family level ID only)			10	0 : 10		0.02	0.03	0.05	0.16
V3	Firmicutes	Clostridia	Clostridiales	Peptostreptococcaceae	Filifactor	villosus	99.35 - 100	39	39 : 0	43.59 : 56.41	0.08	0.12	0.21	0.64
V3	Proteobacteria	Betaproteobacteria	Burkholderiales	Burkholderiaceae	Burkholderia	(genus level ID only)		58	0 : 58		0.11	0.17	0.31	0.95
V3	Proteobacteria	Betaproteobacteria	Neisseriales	Neisseriaceae	Neisseria	zoodegmatis	99.44 - 100	54	0 : 54	50 : 50	0.11	0.16	0.29	0.88
V3	Proteobacteria	Deltaproteobacteria	Desulfovibrionales	Desulfomicrobiaceae	Desulfomicrobium	(genus level ID only)		22	0 : 22		0.04	0.07	0.12	0.36
V3	Proteobacteria	Deltaproteobacteria	Desulfovibrionales	Desulfovibrionaceae	(family level ID only)			66	0 : 66		0.13	0.2	0.36	1.08
V3	Proteobacteria	Epsilonproteobacteria	Campylobacterales	Campylobacteraceae	(family level ID only)			25	0 : 25		0.05	0.07	0.13	0.41
V3	Proteobacteria	Epsilonproteobacteria	Campylobacterales	Campylobacteraceae	Arcobacter	(slash calls)		11	11 : 0		0.02	0.03	0.06	0.18
V3	Proteobacteria	Epsilonproteobacteria	Campylobacterales	Campylobacteraceae	Campylobacter	(slash calls)		56	56 : 0		0.11	0.17	0.3	0.92
V3	Proteobacteria	Epsilonproteobacteria	Campylobacterales	Helicobacteraceae	(slash calls)			11	11 : 0		0.02	0.03	0.06	0.18
V3	Proteobacteria	Gammaproteobacteria	Alteromonadales	Pseudoalteromonadaceae	(slash calls)			105	105 : 0		0.21	0.31	0.56	1.72
V3	Proteobacteria	Gammaproteobacteria	Alteromonadales	Pseudoalteromonadaceae	Pseudoalteromonas	marina	100 - 100	12	12 : 0	100 : 0	0.02	0.04	0.06	0.2
V3	Proteobacteria	Gammaproteobacteria	Cardiobacteriales	Cardiobacteriaceae	(family level ID only)			118	0 : 118		0.23	0.35	0.63	1.93
V3	Proteobacteria	Gammaproteobacteria	Oceanospirillales	Oceanospirillaceae	Marinomonas	polaris	100 - 100	18	18 : 0	100 : 0	0.04	0.05	0.1	0.29
V3	Proteobacteria	Gammaproteobacteria	Oceanospirillales	Oceanospirillaceae	Marinomonas	pontica	100 - 100	23	23 : 0	47.83 : 52.17	0.04	0.07	0.12	0.38
V3	Proteobacteria	Gammaproteobacteria	Oceanospirillales	Oceanospirillaceae	Oleispira	(genus level ID only)		11	0 : 11		0.02	0.03	0.06	0.18
V3	Proteobacteria	Gammaproteobacteria	Pasteurellales	Pasteurellaceae	(family level ID only)			29	0 : 29		0.06	0.09	0.16	0.47
V3	Proteobacteria	Gammaproteobacteria	Pseudomonadales	Moraxellaceae	(family level ID only)			103	0 : 103		0.2	0.3	0.55	1.68
V3	Proteobacteria	Gammaproteobacteria	Pseudomonadales	Moraxellaceae	Moraxella	sp.	99.44 - 99.44	42	0 : 42	71.43 : 28.57	0.08	0.12	0.23	0.69
V3	Proteobacteria	Gammaproteobacteria	Pseudomonadales	Moraxellaceae	Psychrobacter	celer	99.44 - 99.44	32	0 : 32	53.12 : 46.88	0.06	0.09	0.17	0.52
V3	Proteobacteria	Gammaproteobacteria	Pseudomonadales	Moraxellaceae	Psychrobacter	jeotgali	100 - 100	139	139 : 0	58.99 : 41.01	0.27	0.41	0.75	2.27
V3	Proteobacteria	Gammaproteobacteria	Vibrionales	Vibrionaceae	(slash calls)			44	0 : 44		0.09	0.13	0.24	0.72
V3	Proteobacteria	Gammaproteobacteria	Vibrionales	Vibrionaceae	Aliivibrio	sifiae	99.44 - 100	72	72 : 0	54.17 : 45.83	0.14	0.21	0.39	1.18
V3	Proteobacteria	Gammaproteobacteria	Vibrionales	Vibrionaceae	Aliivibrio	wodanis	99.44 - 99.44	23	23 : 0	47.83 : 52.17	0.04	0.07	0.12	0.38
V3	Proteobacteria	Gammaproteobacteria	Vibrionales	Vibrionaceae	Vibrio	(genus level ID only)		13	0 : 13		0.03	0.04	0.07	0.21
V3	Proteobacteria	Gammaproteobacteria	Vibrionales	Vibrionaceae	Vibrio	(slash calls)		2006	1408 : 598		3.92	5.93	10.79	32.79
V3	Proteobacteria	Gammaproteobacteria	Vibrionales	Vibrionaceae	Vibrio	atypicus	100 - 100	25	25 : 0	60 : 40	0.05	0.07	0.13	0.41
V3	Proteobacteria	Gammaproteobacteria	Vibrionales	Vibrionaceae	Vibrio	cyclitrophicus	99.44 - 100	1455	1455 : 0	53.61 : 46.39	2.84	4.3	7.83	23.78
V3	Proteobacteria	Gammaproteobacteria	Vibrionales	Vibrionaceae	Vibrio	gallaecicus	100 - 100	14	14 : 0	100 : 0	0.03	0.04	0.08	0.23
V3	Proteobacteria	Gammaproteobacteria	Vibrionales	Vibrionaceae	Vibrio	parahaemolyticus	99.44 - 99.44	24	24 : 0	54.17 : 45.83	0.05	0.07	0.13	0.39
V3	Proteobacteria	Gammaproteobacteria	Vibrionales	Vibrionaceae	Vibrio	toranzoniae	99.44 - 99.44	54	54 : 0	53.7 : 46.3	0.11	0.16	0.29	0.88
V3	Proteobacteria	Gammaproteobacteria	Vibrionales	Vibrionaceae	Vibrio	vulnificus	100 - 100	79	79 : 0	70.89 : 29.11	0.15	0.23	0.42	1.29
V3	Synergistetes	Synergistia	Synergistales	Synergistaceae	(family level ID only)			11	0 : 11		0.02	0.03	0.06	0.18
V4	Bacteroidetes	Bacteroidia	Bacteroidales	Bacteroidaceae	Bacteroides	(genus level ID only)		70	0 : 70		0.14	0.21	0.38	5.98
V4	Bacteroidetes	Bacteroidia	Bacteroidales	Porphyromonadaceae	Porphyromonas	gulae	99.59 - 99.6	181	135 : 46	76.8 : 23.2	0.35	0.54	0.97	15.46
V4	Bacteroidetes	Flavobacteriia	Flavobacteriales	Flavobacteriaceae	(family level ID only)			29	0 : 29		0.06	0.09	0.16	2.48
V4	Firmicutes	Bacilli	Bacillales	Staphylococcaceae	Staphylococcus	sciuri	100 - 100	19	19 : 0	100 : 0	0.04	0.06	0.1	1.62
V4	Firmicutes	Bacilli	Lactobacillales	Carnobacteriaceae	(slash calls)			12	0 : 12		0.02	0.04	0.06	1.02
V4	Firmicutes	Clostridia	Clostridiales	Eubacteriaceae	(family level ID only)			29	0 : 29		0.06	0.09	0.16	2.48
V4	Proteobacteria	Epsilonproteobacteria	Campylobacterales	Campylobacteraceae	Campylobacter	(slash calls)		10	0 : 10		0.02	0.03	0.05	0.85
V4	Proteobacteria	Gammaproteobacteria	Cardiobacteriales	Cardiobacteriaceae	(family level ID only)			12	0 : 12		0.02	0.04	0.06	1.02
V4	Proteobacteria	Gammaproteobacteria	Pseudomonadales	Moraxellaceae	Psychrobacter	(genus level ID only)		185	0 : 185		0.36	0.55	1	15.8
V4	Proteobacteria	Gammaproteobacteria	Pseudomonadales	Moraxellaceae	Psychrobacter	sanguinis	99.59 - 99.59	99	99 : 0	36.36 : 63.64	0.19	0.29	0.53	8.45
V4	Proteobacteria	Gammaproteobacteria	Vibrionales	Vibrionaceae	(slash calls)			54	54 : 0		0.11	0.16	0.29	4.61
V4	Proteobacteria	Gammaproteobacteria	Vibrionales	Vibrionaceae	Aliivibrio	wodanis	100 - 100	10	10 : 0	0 : 100	0.02	0.03	0.05	0.85
V4	Proteobacteria	Gammaproteobacteria	Vibrionales	Vibrionaceae	Vibrio	(slash calls)		302	302 : 0		0.59	0.89	1.62	25.79
V4	Tenericutes	Mollicutes	Mycoplasmatales	Mycoplasmataceae	(family level ID only)			72	0 : 72		0.14	0.21	0.39	6.15
V4	Tenericutes	Mollicutes	Mycoplasmatales	Mycoplasmataceae	Mycoplasma	phocidae	100 - 100	87	87 : 0	60.92 : 39.08	0.17	0.26	0.47	7.43
V67	Bacteroidetes	Bacteroidia	Bacteroidales	Bacteroidaceae	Bacteroides	(genus level ID only)		10	0 : 10		0.02	0.03	0.05	0.39
V67	Bacteroidetes	Bacteroidia	Bacteroidales	Bacteroidaceae	Bacteroides	pyogenes	99.1 - 100	59	59 : 0	35.59 : 64.41	0.12	0.17	0.32	2.31
V67	Bacteroidetes	Bacteroidia	Bacteroidales	Porphyromonadaceae	Porphyromonas	gulae	99.55 - 100	97	97 : 0	31.96 : 68.04	0.19	0.29	0.52	3.79
V67	Bacteroidetes	Bacteroidia	Bacteroidales	Prevotellaceae	(family level ID only)			57	0 : 57		0.11	0.17	0.31	2.23
V67	Bacteroidetes	Flavobacteriia	Flavobacteriales	Flavobacteriaceae	(family level ID only)			13	0 : 13		0.03	0.04	0.07	0.51
V67	Bacteroidetes	Flavobacteriia	Flavobacteriales	Flavobacteriaceae	Ornithobacterium	rhinotracheale	99.54 - 99.55	28	28 : 0	0 : 100	0.05	0.08	0.15	1.09
V67	Firmicutes	Bacilli	Bacillales	Staphylococcaceae	Staphylococcus	schleiferi	100 - 100	10	10 : 0	0 : 100	0.02	0.03	0.05	0.39
V67	Firmicutes	Bacilli	Bacillales	Staphylococcaceae	Staphylococcus	sciuri	100 - 100	27	27 : 0	0 : 100	0.05	0.08	0.15	1.06
V67	Firmicutes	Bacilli	Lactobacillales	Lactobacillaceae	(slash calls)			12	0 : 12		0.02	0.04	0.06	0.47
V67	Firmicutes	Clostridia	Clostridiales	Peptostreptococcaceae	Filifactor	villosus	100 - 100	12	12 : 0	100 : 0	0.02	0.04	0.06	0.47
V67	Proteobacteria	Gammaproteobacteria	Alteromonadales	Pseudoalteromonadaceae	Pseudoalteromonas	(slash calls)		23	23 : 0		0.04	0.07	0.12	0.9
V67	Proteobacteria	Gammaproteobacteria	Cardiobacteriales	Cardiobacteriaceae	(family level ID only)			73	0 : 73		0.14	0.22	0.39	2.85
V67	Proteobacteria	Gammaproteobacteria	Pasteurellales	Pasteurellaceae	Otariodibacter	oris	99.56 - 99.56	35	0 : 35	0 : 100	0.07	0.1	0.19	1.37
V67	Proteobacteria	Gammaproteobacteria	Pasteurellales	Pasteurellaceae	Pasteurella	multocida	100 - 100	18	18 : 0	0 : 100	0.04	0.05	0.1	0.7
V67	Proteobacteria	Gammaproteobacteria	Vibrionales	Vibrionaceae	(slash calls)			374	374 : 0		0.73	1.11	2.01	14.62
V67	Proteobacteria	Gammaproteobacteria	Vibrionales	Vibrionaceae	Aliivibrio	finisterrensis	100 - 100	10	10 : 0	0 : 100	0.02	0.03	0.05	0.39
V67	Proteobacteria	Gammaproteobacteria	Vibrionales	Vibrionaceae	Vibrio	(slash calls)		1090	1090 : 0		2.13	3.22	5.86	42.59
V67	Proteobacteria	Gammaproteobacteria	Vibrionales	Vibrionaceae	Vibrio	cyclitrophicus	100 - 100	62	62 : 0	35.48 : 64.52	0.12	0.18	0.33	2.42
V67	Spirochaetes	Spirochaetia	Spirochaetales	Spirochaetaceae	Treponema	denticola	100 - 100	41	41 : 0	29.27 : 70.73	0.08	0.12	0.22	1.6
V67	Spirochaetes	Spirochaetia	Spirochaetales	Spirochaetaceae	Treponema	maltophilum	100 - 100	12	12 : 0	0 : 100	0.02	0.04	0.06	0.47
V67	Spirochaetes	Spirochaetia	Spirochaetales	Spirochaetaceae	Treponema	putidum	99.56 - 99.56	25	25 : 0	0 : 100	0.05	0.07	0.13	0.98
V67	Spirochaetes	Spirochaetia	Spirochaetales	Spirochaetaceae	Treponema	sp.	99.12 - 99.56	100	0 : 100	29 : 71	0.2	0.3	0.54	3.91
V67	Tenericutes	Mollicutes	Mycoplasmatales	Mycoplasmataceae	Mycoplasma	(genus level ID only)		268	0 : 268		0.52	0.79	1.44	10.47
V67	Tenericutes	Mollicutes	Mycoplasmatales	Mycoplasmataceae	Mycoplasma	phocidae	99.55 - 100	103	103 : 0	33.01 : 66.99	0.2	0.3	0.55	4.03
V8	Actinobacteria	Actinobacteria	Actinomycetales	Propionibacteriaceae	Propionibacterium	acnes	100 - 100	47	47 : 0	65.96 : 34.04	0.09	0.14	0.25	1.63
V8	Firmicutes	Clostridia	Clostridiales	Lachnospiraceae	(family level ID only)			23	0 : 23		0.04	0.07	0.12	0.8
V8	Proteobacteria	Betaproteobacteria	Neisseriales	Neisseriaceae	Neisseria	animaloris	99.6 - 99.6	12	12 : 0	0 : 100	0.02	0.04	0.06	0.42
V8	Proteobacteria	Gammaproteobacteria	Alteromonadales	Pseudoalteromonadaceae	Pseudoalteromonas	(slash calls)		31	31 : 0		0.06	0.09	0.17	1.07
V8	Proteobacteria	Gammaproteobacteria	Cardiobacteriales	Cardiobacteriaceae	Cardiobacterium	(genus level ID only)		61	0 : 61		0.12	0.18	0.33	2.11
V8	Proteobacteria	Gammaproteobacteria	Oceanospirillales	Oceanospirillaceae	Marinomonas	(slash calls)		10	10 : 0		0.02	0.03	0.05	0.35
V8	Proteobacteria	Gammaproteobacteria	Pasteurellales	Pasteurellaceae	Bisgaardia	(slash calls)		20	0 : 20		0.04	0.06	0.11	0.69
V8	Proteobacteria	Gammaproteobacteria	Pasteurellales	Pasteurellaceae	Pasteurella	multocida	100 - 100	13	13 : 0	0 : 100	0.03	0.04	0.07	0.45
V8	Proteobacteria	Gammaproteobacteria	Pseudomonadales	Moraxellaceae	(family level ID only)			99	0 : 99		0.19	0.29	0.53	3.43
V8	Proteobacteria	Gammaproteobacteria	Pseudomonadales	Moraxellaceae	Psychrobacter	(slash calls)		31	31 : 0		0.06	0.09	0.17	1.07
V8	Proteobacteria	Gammaproteobacteria	Pseudomonadales	Moraxellaceae	Psychrobacter	aestuarii	99.22 - 99.61	328	328 : 0	57.93 : 42.07	0.64	0.97	1.76	11.35
V8	Proteobacteria	Gammaproteobacteria	Pseudomonadales	Moraxellaceae	Psychrobacter	arenosus	99.22 - 99.61	115	115 : 0	53.04 : 46.96	0.22	0.34	0.62	3.98
V8	Proteobacteria	Gammaproteobacteria	Vibrionales	Vibrionaceae	(slash calls)			1337	1337 : 0		2.61	3.95	7.19	46.26
V8	Proteobacteria	Gammaproteobacteria	Vibrionales	Vibrionaceae	Aliivibrio	(slash calls)		11	11 : 0		0.02	0.03	0.06	0.38
V8	Proteobacteria	Gammaproteobacteria	Vibrionales	Vibrionaceae	Vibrio	(slash calls)		485	485 : 0		0.95	1.43	2.61	16.78
V8	Proteobacteria	Gammaproteobacteria	Vibrionales	Vibrionaceae	Vibrio	cyclitrophicus	100 - 100	114	114 : 0	44.74 : 55.26	0.22	0.34	0.61	3.94
V8	Tenericutes	Mollicutes	Mycoplasmatales	Mycoplasmataceae	(family level ID only)			126	0 : 126		0.25	0.37	0.68	4.36
V8	Tenericutes	Mollicutes	Mycoplasmatales	Mycoplasmataceae	Mycoplasma	phocidae	99.61 - 99.61	27	27 : 0	100 : 0	0.05	0.08	0.15	0.93
V9	Proteobacteria	Gammaproteobacteria	Alteromonadales	Moritellaceae	Moritella	sp.	100 - 100	15	0 : 15	100 : 0	0.03	0.04	0.08	0.38
V9	Proteobacteria	Gammaproteobacteria	Alteromonadales	Pseudoalteromonadaceae	Pseudoalteromonas	(slash calls)		152	152 : 0		0.3	0.45	0.82	3.81
V9	Proteobacteria	Gammaproteobacteria	Alteromonadales	Shewanellaceae	(slash calls)			47	47 : 0		0.09	0.14	0.25	1.18
V9	Proteobacteria	Gammaproteobacteria	Oceanospirillales	Oceanospirillaceae	(slash calls)			21	11 : 10		0.04	0.06	0.11	0.53
V9	Proteobacteria	Gammaproteobacteria	Oceanospirillales	Oceanospirillaceae	Marinomonas	pontica	100 - 100	65	65 : 0	56.92 : 43.08	0.13	0.19	0.35	1.63
V9	Proteobacteria	Gammaproteobacteria	Pseudomonadales	Moraxellaceae	Moraxella	(genus level ID only)		15	0 : 15		0.03	0.04	0.08	0.38
V9	Proteobacteria	Gammaproteobacteria	Pseudomonadales	Moraxellaceae	Psychrobacter	(genus level ID only)		131	0 : 131		0.26	0.39	0.7	3.28
V9	Proteobacteria	Gammaproteobacteria	Vibrionales	Vibrionaceae	(slash calls)			89	60 : 29		0.17	0.26	0.48	2.23
V9	Proteobacteria	Gammaproteobacteria	Vibrionales	Vibrionaceae	Vibrio	(slash calls)		2758	2758 : 0		5.39	8.16	14.84	69.05
V9	Proteobacteria	Gammaproteobacteria	Vibrionales	Vibrionaceae	Vibrio	parahaemolyticus	99.41 - 100	701	701 : 0	61.2 : 38.8	1.37	2.07	3.77	17.55

## Sheet: Juvenile_14
Sample #7139-14-Juvenile
Primer	Phylum	Class	Order	Family	Genus	Species	% ID	Count	DB counters	F:R %	% of total reads	% of valid reads	% of mapped reads	% of mapped reads per primer
(consensus)	Firmicutes	Bacilli	Bacillales	Staphylococcaceae	Staphylococcus	schleiferi	99.44 - 100	9719	9719 : 0	47.61 : 52.39	15.71	23.32	43.92	43.92
(consensus)	Actinobacteria	Actinobacteria	Actinomycetales	Propionibacteriaceae	Propionibacterium	acnes	99.09 - 100	2761	2629 : 132	41.25 : 58.75	4.46	6.62	12.48	12.48
(consensus)	Firmicutes	Bacilli	Bacillales	Staphylococcaceae	Staphylococcus	(slash calls)		1188	1188 : 0		1.92	2.85	5.37	5.37
(consensus)	Proteobacteria	Betaproteobacteria	Burkholderiales	Burkholderiaceae	Burkholderia	(genus level ID only)		899	0 : 899		1.45	2.16	4.06	4.06
(consensus)	Firmicutes	Bacilli	Lactobacillales	Enterococcaceae	Enterococcus	(slash calls)		857	857 : 0		1.39	2.06	3.87	3.87
(consensus)	Actinobacteria	Actinobacteria	Actinomycetales	Dietziaceae	Dietzia	(slash calls)		752	752 : 0		1.22	1.8	3.4	3.4
(consensus)	Proteobacteria	Gammaproteobacteria	Vibrionales	Vibrionaceae	Vibrio	(slash calls)		667	667 : 0		1.08	1.6	3.01	3.01
(consensus)	Actinobacteria	Actinobacteria	Actinomycetales	Micrococcaceae	Micrococcus	(slash calls)		523	523 : 0		0.85	1.25	2.36	2.36
(consensus)	Firmicutes	Bacilli	Bacillales	Staphylococcaceae	Staphylococcus	chromogenes	99.22 - 100	425	425 : 0	37.65 : 62.35	0.69	1.02	1.92	1.92
(consensus)	Actinobacteria	Actinobacteria	Actinomycetales	Gordoniaceae	Gordonia	(slash calls)		229	229 : 0		0.37	0.55	1.03	1.03
(consensus)	Actinobacteria	Actinobacteria	Actinomycetales	Micrococcaceae	Micrococcus	lylae	99.37 - 100	216	216 : 0	65.74 : 34.26	0.35	0.52	0.98	0.98
(consensus)	Cyanobacteria	Prochlorales	Prochlorales	Prochlorococcaceae	Prochlorococcus	(genus level ID only)		215	215 : 0		0.35	0.52	0.97	0.97
(consensus)	Actinobacteria	Actinobacteria	Actinomycetales	Corynebacteriaceae	Corynebacterium	phocae	99.22 - 100	196	196 : 0	31.63 : 68.37	0.32	0.47	0.89	0.89
(consensus)	Firmicutes	Clostridia	Clostridiales	Peptoniphilaceae	(family level ID only)			196	0 : 196		0.32	0.47	0.89	0.89
(consensus)	Firmicutes	Clostridia	Clostridiales	Clostridiales Family XI. Incertae Sedis	Finegoldia	magna	99.35 - 100	184	184 : 0	72.83 : 27.17	0.3	0.44	0.83	0.83
(consensus)	Proteobacteria	Alphaproteobacteria	Rhizobiales	Bradyrhizobiaceae	(slash calls)			184	167 : 17		0.3	0.44	0.83	0.83
(consensus)	Actinobacteria	Actinobacteria	Actinomycetales	Actinomycetaceae	Arcanobacterium	phocae	99.55 - 100	161	0 : 161	39.13 : 60.87	0.26	0.39	0.73	0.73
(consensus)	Proteobacteria	Gammaproteobacteria	Vibrionales	Vibrionaceae	Vibrio	parahaemolyticus	100 - 100	160	160 : 0	58.12 : 41.88	0.26	0.38	0.72	0.72
(consensus)	Actinobacteria	Actinobacteria	Actinomycetales	Corynebacteriaceae	Corynebacterium	(genus level ID only)		157	0 : 157		0.25	0.38	0.71	0.71
(consensus)	Actinobacteria	Actinobacteria	Actinomycetales	Dietziaceae	Dietzia	cinnamea	99.55 - 100	135	135 : 0	46.67 : 53.33	0.22	0.32	0.61	0.61
(consensus)	Firmicutes	Bacilli	Lactobacillales	Enterococcaceae	Enterococcus	faecium	99.55 - 100	118	118 : 0	24.58 : 75.42	0.19	0.28	0.53	0.53
(consensus)	Proteobacteria	Betaproteobacteria	Burkholderiales	Burkholderiaceae	(slash calls)			100	0 : 100		0.16	0.24	0.45	0.45
(consensus)	Tenericutes	Mollicutes	Mycoplasmatales	Mycoplasmataceae	Mycoplasma	phocidae	99.61 - 100	99	99 : 0	60.61 : 39.39	0.16	0.24	0.45	0.45
(consensus)	Proteobacteria	Gammaproteobacteria	Vibrionales	Vibrionaceae	(slash calls)			97	97 : 0		0.16	0.23	0.44	0.44
(consensus)	Firmicutes	Bacilli	Bacillales	Staphylococcaceae	Staphylococcus	(genus level ID only)		93	0 : 93		0.15	0.22	0.42	0.42
(consensus)	Firmicutes	Bacilli	Lactobacillales	Streptococcaceae	Streptococcus	(slash calls)		91	91 : 0		0.15	0.22	0.41	0.41
(consensus)	Actinobacteria	Actinobacteria	Actinomycetales	Propionibacteriaceae	Propionibacterium	(genus level ID only)		75	0 : 75		0.12	0.18	0.34	0.34
(consensus)	Actinobacteria	Actinobacteria	Actinomycetales	Micrococcaceae	(slash calls)			72	24 : 48		0.12	0.17	0.33	0.33
(consensus)	Proteobacteria	Alphaproteobacteria	Caulobacterales	Caulobacteraceae	(slash calls)			72	0 : 72		0.12	0.17	0.33	0.33
(consensus)	Tenericutes	Mollicutes	Mycoplasmatales	Mycoplasmataceae	(family level ID only)			62	0 : 62		0.1	0.15	0.28	0.28
(consensus)	Actinobacteria	Actinobacteria	Actinomycetales	Microbacteriaceae	Microbacterium	ginsengisoli	100 - 100	59	59 : 0	59.32 : 40.68	0.1	0.14	0.27	0.27
(consensus)	Tenericutes	Mollicutes	Mycoplasmatales	Mycoplasmataceae	Mycoplasma	(genus level ID only)		56	0 : 56		0.09	0.13	0.25	0.25
(consensus)	Firmicutes	Clostridia	Clostridiales	Clostridiales Family XI. Incertae Sedis	(slash calls)			53	53 : 0		0.09	0.13	0.24	0.24
(consensus)	Firmicutes	Clostridia	Clostridiales	Peptoniphilaceae	Peptoniphilus	(genus level ID only)		53	0 : 53		0.09	0.13	0.24	0.24
(consensus)	Actinobacteria	Actinobacteria	Actinomycetales	Actinomycetaceae	Arcanobacterium	phocisimile	100 - 100	51	51 : 0	100 : 0	0.08	0.12	0.23	0.23
(consensus)	Proteobacteria	Gammaproteobacteria	Xanthomonadales	Xanthomonadaceae	(slash calls)			46	46 : 0		0.07	0.11	0.21	0.21
(consensus)	Actinobacteria	Actinobacteria	Actinomycetales	Dietziaceae	Dietzia	(genus level ID only)		45	0 : 45		0.07	0.11	0.2	0.2
(consensus)	Firmicutes	Bacilli	Bacillales	Staphylococcaceae	Staphylococcus	hominis	100 - 100	45	45 : 0	48.89 : 51.11	0.07	0.11	0.2	0.2
(consensus)	Firmicutes	Clostridia	Clostridiales	Peptoniphilaceae	Finegoldia	magna	99.61 - 99.61	41	0 : 41	31.71 : 68.29	0.07	0.1	0.19	0.19
(consensus)	Proteobacteria	Betaproteobacteria	Burkholderiales	Burkholderiaceae	Burkholderia	(slash calls)		41	41 : 0		0.07	0.1	0.19	0.19
(consensus)	Proteobacteria	Gammaproteobacteria	Vibrionales	Vibrionaceae	Vibrio	sp.	100 - 100	41	0 : 41	63.41 : 36.59	0.07	0.1	0.19	0.19
(consensus)	Actinobacteria	Actinobacteria	Actinomycetales	Dermacoccaceae	(slash calls)			37	37 : 0		0.06	0.09	0.17	0.17
(consensus)	Actinobacteria	Actinobacteria	Actinomycetales	Dietziaceae	(family level ID only)			38	0 : 38		0.06	0.09	0.17	0.17
(consensus)	Firmicutes	Bacilli	Lactobacillales	Streptococcaceae	Streptococcus	thermophilus	100 - 100	35	35 : 0	48.57 : 51.43	0.06	0.08	0.16	0.16
(consensus)	Firmicutes	Bacilli	Bacillales	Staphylococcaceae	Staphylococcus	warneri	100 - 100	33	33 : 0	60.61 : 39.39	0.05	0.08	0.15	0.15
(consensus)	Proteobacteria	Gammaproteobacteria	Pseudomonadales	Moraxellaceae	Acinetobacter	(slash calls)		30	30 : 0		0.05	0.07	0.14	0.14
(consensus)	Actinobacteria	Actinobacteria	Actinomycetales	Microbacteriaceae	(slash calls)			29	29 : 0		0.05	0.07	0.13	0.13
(consensus)	Proteobacteria	Gammaproteobacteria	Alteromonadales	Shewanellaceae	Shewanella	(slash calls)		29	29 : 0		0.05	0.07	0.13	0.13
(consensus)	Actinobacteria	Actinobacteria	Actinomycetales	Actinomycetaceae	Arcanobacterium	(genus level ID only)		27	0 : 27		0.04	0.06	0.12	0.12
(consensus)	Firmicutes	Bacilli	Lactobacillales	Lactobacillaceae	Lactobacillus	iners	100 - 100	27	27 : 0	48.15 : 51.85	0.04	0.06	0.12	0.12
(consensus)	Actinobacteria	Actinobacteria	Actinomycetales	Nocardiaceae	(family level ID only)			25	0 : 25		0.04	0.06	0.11	0.11
(consensus)	Firmicutes	Bacilli	Bacillales	Staphylococcaceae	Staphylococcus	epidermidis	100 - 100	24	24 : 0	45.83 : 54.17	0.04	0.06	0.11	0.11
(consensus)	Actinobacteria	Actinobacteria	Actinomycetales	Micrococcaceae	Micrococcus	(genus level ID only)		22	0 : 22		0.04	0.05	0.1	0.1
(consensus)	Proteobacteria	Gammaproteobacteria	Pseudomonadales	Pseudomonadaceae	Pseudomonas	(slash calls)		22	22 : 0		0.04	0.05	0.1	0.1
(consensus)	Actinobacteria	Actinobacteria	Actinomycetales	Dermabacteraceae	Brachybacterium	squillarum	100 - 100	21	21 : 0	100 : 0	0.03	0.05	0.09	0.09
(consensus)	Actinobacteria	Actinobacteria	Actinomycetales	Pseudonocardiaceae	(family level ID only)			19	0 : 19		0.03	0.05	0.09	0.09
(consensus)	Bacteroidetes	Sphingobacteriia	Sphingobacteriales	Chitinophagaceae	Hydrotalea	(genus level ID only)		20	0 : 20		0.03	0.05	0.09	0.09
(consensus)	Cyanobacteria	Nostocophycideae	Nostocales	Nostocaceae	(family level ID only)			21	0 : 21		0.03	0.05	0.09	0.09
(consensus)	Actinobacteria	Actinobacteria	Actinomycetales	Actinomycetaceae	Arcanobacterium	haemolyticum	100 - 100	18	18 : 0	100 : 0	0.03	0.04	0.08	0.08
(consensus)	Actinobacteria	Actinobacteria	Actinomycetales	Micrococcaceae	Kocuria	palustris	100 - 100	17	17 : 0	100 : 0	0.03	0.04	0.08	0.08
(consensus)	Firmicutes	Bacilli	Bacillales	Bacillaceae	Bacillus	decisifrondis	100 - 100	17	17 : 0	100 : 0	0.03	0.04	0.08	0.08
(consensus)	Proteobacteria	Gammaproteobacteria	Pseudomonadales	Moraxellaceae	Moraxella	(slash calls)		18	18 : 0		0.03	0.04	0.08	0.08
(consensus)	Proteobacteria	Gammaproteobacteria	Xanthomonadales	Xanthomonadaceae	Pseudomonas	(slash calls)		18	18 : 0		0.03	0.04	0.08	0.08
(consensus)	Proteobacteria	Betaproteobacteria	Burkholderiales	Burkholderiaceae	Polynucleobacter	necessarius	100 - 100	15	15 : 0	100 : 0	0.02	0.04	0.07	0.07
(consensus)	Actinobacteria	Actinobacteria	Actinomycetales	Geodermatophilaceae	Blastococcus	saxobsidens	100 - 100	14	14 : 0	0 : 100	0.02	0.03	0.06	0.06
(consensus)	Actinobacteria	Actinobacteria	Actinomycetales	Micrococcaceae	Micrococcus	cohnii	100 - 100	13	13 : 0	100 : 0	0.02	0.03	0.06	0.06
(consensus)	Actinobacteria	Actinobacteria	Actinomycetales	Micrococcaceae	Rothia	mucilaginosa	100 - 100	14	14 : 0	100 : 0	0.02	0.03	0.06	0.06
(consensus)	Actinobacteria	Actinobacteria	Actinomycetales	Nocardioidaceae	Nocardioides	(slash calls)		13	13 : 0		0.02	0.03	0.06	0.06
(consensus)	Actinobacteria	Actinobacteria	Actinomycetales	Propionibacteriaceae	Propionibacterium	(slash calls)		14	0 : 14		0.02	0.03	0.06	0.06
(consensus)	Firmicutes	Clostridia	Clostridiales	Clostridiales Family XIII. Incertae Sedis	Eubacterium	sulci	100 - 100	14	14 : 0	100 : 0	0.02	0.03	0.06	0.06
(consensus)	Proteobacteria	Betaproteobacteria	Methylophilales	Methylophilaceae	Methylotenera	(genus level ID only)		14	0 : 14		0.02	0.03	0.06	0.06
(consensus)	Proteobacteria	Gammaproteobacteria	Pseudomonadales	Moraxellaceae	Moraxella	catarrhalis	100 - 100	13	13 : 0	100 : 0	0.02	0.03	0.06	0.06
(consensus)	Actinobacteria	Actinobacteria	Actinomycetales	Dermabacteraceae	Brachybacterium	muris	100 - 100	10	10 : 0	0 : 100	0.02	0.02	0.05	0.05
(consensus)	Actinobacteria	Actinobacteria	Actinomycetales	Dietziaceae	Dietzia	papillomatosis	100 - 100	11	11 : 0	0 : 100	0.02	0.03	0.05	0.05
(consensus)	Actinobacteria	Actinobacteria	Actinomycetales	Streptomycetaceae	(slash calls)			10	10 : 0		0.02	0.02	0.05	0.05
(consensus)	Bacteroidetes	Bacteroidia	Bacteroidales	Prevotellaceae	(family level ID only)			10	0 : 10		0.02	0.02	0.05	0.05
(consensus)	Bacteroidetes	Bacteroidia	Bacteroidales	Prevotellaceae	Prevotella	melaninogenica	100 - 100	12	12 : 0	100 : 0	0.02	0.03	0.05	0.05
(consensus)	Firmicutes	Bacilli	Bacillales	Planococcaceae	Ureibacillus	terrenus	99.44 - 99.44	10	10 : 0	100 : 0	0.02	0.02	0.05	0.05
(consensus)	Firmicutes	Bacilli	Lactobacillales	Aerococcaceae	Abiotrophia	defectiva	100 - 100	11	11 : 0	100 : 0	0.02	0.03	0.05	0.05
(consensus)	Firmicutes	Bacilli	Lactobacillales	Streptococcaceae	Streptococcus	phocae	100 - 100	10	10 : 0	100 : 0	0.02	0.02	0.05	0.05
(consensus)	Firmicutes	Bacilli	Lactobacillales	Streptococcaceae	Streptococcus	pseudopneumoniae	100 - 100	10	10 : 0	0 : 100	0.02	0.02	0.05	0.05
(consensus)	Firmicutes	Clostridia	Clostridiales	Peptoniphilaceae	Finegoldia	(genus level ID only)		12	0 : 12		0.02	0.03	0.05	0.05
(consensus)	Proteobacteria	Alphaproteobacteria	Caulobacterales	Caulobacteraceae	Caulobacter	(genus level ID only)		11	0 : 11		0.02	0.03	0.05	0.05
(consensus)	Proteobacteria	Alphaproteobacteria	Caulobacterales	Caulobacteraceae	Phenylobacterium	(genus level ID only)		10	0 : 10		0.02	0.02	0.05	0.05
(consensus)	Proteobacteria	Alphaproteobacteria	Rhizobiales	Methylobacteriaceae	Methylobacterium	(slash calls)		10	10 : 0		0.02	0.02	0.05	0.05
(consensus)	Proteobacteria	Alphaproteobacteria	Rhizobiales	Phyllobacteriaceae	Thermovum	(genus level ID only)		10	0 : 10		0.02	0.02	0.05	0.05
(consensus)	Proteobacteria	Alphaproteobacteria	Rhodobacterales	Hyphomonadaceae	(family level ID only)			10	0 : 10		0.02	0.02	0.05	0.05
(consensus)	Proteobacteria	Betaproteobacteria	Burkholderiales	Burkholderiaceae	Burkholderia	multivorans	99.19 - 99.19	11	11 : 0	100 : 0	0.02	0.03	0.05	0.05
(consensus)	Proteobacteria	Betaproteobacteria	Burkholderiales	Comamonadaceae	Pelomonas	puraquae	100 - 100	12	12 : 0	100 : 0	0.02	0.03	0.05	0.05
(consensus)	Proteobacteria	Gammaproteobacteria	Alteromonadales	Shewanellaceae	(slash calls)			11	11 : 0		0.02	0.03	0.05	0.05
(consensus)	Proteobacteria	Gammaproteobacteria	Enterobacteriales	Enterobacteriaceae	(slash calls)			10	10 : 0		0.02	0.02	0.05	0.05
(consensus)	Proteobacteria	Gammaproteobacteria	Pseudomonadales	Moraxellaceae	Enhydrobacter	aerosaccus	100 - 100	10	0 : 10	100 : 0	0.02	0.02	0.05	0.05
(consensus)	Proteobacteria	Gammaproteobacteria	Vibrionales	Vibrionaceae	Vibrio	rotiferianus	99.44 - 99.44	12	0 : 12	0 : 100	0.02	0.03	0.05	0.05
Primer	Phylum	Class	Order	Family	Genus	Species	% ID	Count	DB counters	F:R %	% of total reads	% of valid reads	% of mapped reads	% of mapped reads per primer
V2	Actinobacteria	Actinobacteria	Actinomycetales	Corynebacteriaceae	Corynebacterium	(genus level ID only)		54	0 : 54		0.09	0.13	0.24	2.29
V2	Actinobacteria	Actinobacteria	Actinomycetales	Dietziaceae	Dietzia	cinnamea	100 - 100	15	15 : 0	100 : 0	0.02	0.04	0.07	0.64
V2	Actinobacteria	Actinobacteria	Actinomycetales	Dietziaceae	Dietzia	papillomatosis	100 - 100	11	11 : 0	0 : 100	0.02	0.03	0.05	0.47
V2	Actinobacteria	Actinobacteria	Actinomycetales	Micrococcaceae	(slash calls)			12	0 : 12		0.02	0.03	0.05	0.51
V2	Actinobacteria	Actinobacteria	Actinomycetales	Micrococcaceae	Micrococcus	(slash calls)		57	57 : 0		0.09	0.14	0.26	2.42
V2	Actinobacteria	Actinobacteria	Actinomycetales	Propionibacteriaceae	Propionibacterium	acnes	99.09 - 100	370	328 : 42	25.14 : 74.86	0.6	0.89	1.67	15.7
V2	Actinobacteria	Actinobacteria	Actinomycetales	Pseudonocardiaceae	(family level ID only)			19	0 : 19		0.03	0.05	0.09	0.81
V2	Cyanobacteria	Prochlorales	Prochlorales	Prochlorococcaceae	Prochlorococcus	(genus level ID only)		11	11 : 0		0.02	0.03	0.05	0.47
V2	Firmicutes	Bacilli	Bacillales	Staphylococcaceae	Staphylococcus	epidermidis	100 - 100	13	13 : 0	0 : 100	0.02	0.03	0.06	0.55
V2	Firmicutes	Bacilli	Bacillales	Staphylococcaceae	Staphylococcus	schleiferi	99.56 - 100	1444	1444 : 0	36.15 : 63.85	2.33	3.46	6.53	61.26
V2	Firmicutes	Bacilli	Lactobacillales	Enterococcaceae	Enterococcus	(slash calls)		93	93 : 0		0.15	0.22	0.42	3.95
V2	Firmicutes	Clostridia	Clostridiales	Peptoniphilaceae	(family level ID only)			75	0 : 75		0.12	0.18	0.34	3.18
V2	Firmicutes	Clostridia	Clostridiales	Peptoniphilaceae	Finegoldia	(genus level ID only)		12	0 : 12		0.02	0.03	0.05	0.51
V2	Proteobacteria	Alphaproteobacteria	Rhizobiales	Bradyrhizobiaceae	(slash calls)			25	25 : 0		0.04	0.06	0.11	1.06
V2	Proteobacteria	Betaproteobacteria	Burkholderiales	Burkholderiaceae	Burkholderia	(slash calls)		41	41 : 0		0.07	0.1	0.19	1.74
V2	Proteobacteria	Gammaproteobacteria	Vibrionales	Vibrionaceae	Vibrio	(slash calls)		105	105 : 0		0.17	0.25	0.47	4.45
V3	Actinobacteria	Actinobacteria	Actinomycetales	Actinomycetaceae	Arcanobacterium	(genus level ID only)		27	0 : 27		0.04	0.06	0.12	0.23
V3	Actinobacteria	Actinobacteria	Actinomycetales	Dermabacteraceae	Brachybacterium	squillarum	100 - 100	21	21 : 0	100 : 0	0.03	0.05	0.09	0.18
V3	Actinobacteria	Actinobacteria	Actinomycetales	Dermacoccaceae	(slash calls)			37	37 : 0		0.06	0.09	0.17	0.31
V3	Actinobacteria	Actinobacteria	Actinomycetales	Dietziaceae	Dietzia	(genus level ID only)		45	0 : 45		0.07	0.11	0.2	0.38
V3	Actinobacteria	Actinobacteria	Actinomycetales	Dietziaceae	Dietzia	(slash calls)		608	608 : 0		0.98	1.46	2.75	5.13
V3	Actinobacteria	Actinobacteria	Actinomycetales	Gordoniaceae	Gordonia	(slash calls)		128	128 : 0		0.21	0.31	0.58	1.08
V3	Actinobacteria	Actinobacteria	Actinomycetales	Microbacteriaceae	(slash calls)			29	29 : 0		0.05	0.07	0.13	0.24
V3	Actinobacteria	Actinobacteria	Actinomycetales	Microbacteriaceae	Microbacterium	ginsengisoli	100 - 100	59	59 : 0	59.32 : 40.68	0.1	0.14	0.27	0.5
V3	Actinobacteria	Actinobacteria	Actinomycetales	Micrococcaceae	(slash calls)			60	24 : 36		0.1	0.14	0.27	0.51
V3	Actinobacteria	Actinobacteria	Actinomycetales	Micrococcaceae	Kocuria	palustris	100 - 100	17	17 : 0	100 : 0	0.03	0.04	0.08	0.14
V3	Actinobacteria	Actinobacteria	Actinomycetales	Micrococcaceae	Micrococcus	(genus level ID only)		22	0 : 22		0.04	0.05	0.1	0.19
V3	Actinobacteria	Actinobacteria	Actinomycetales	Micrococcaceae	Micrococcus	(slash calls)		311	311 : 0		0.5	0.75	1.41	2.62
V3	Actinobacteria	Actinobacteria	Actinomycetales	Micrococcaceae	Micrococcus	cohnii	100 - 100	13	13 : 0	100 : 0	0.02	0.03	0.06	0.11
V3	Actinobacteria	Actinobacteria	Actinomycetales	Micrococcaceae	Micrococcus	lylae	99.37 - 100	216	216 : 0	65.74 : 34.26	0.35	0.52	0.98	1.82
V3	Actinobacteria	Actinobacteria	Actinomycetales	Micrococcaceae	Rothia	mucilaginosa	100 - 100	14	14 : 0	100 : 0	0.02	0.03	0.06	0.12
V3	Actinobacteria	Actinobacteria	Actinomycetales	Nocardiaceae	(family level ID only)			25	0 : 25		0.04	0.06	0.11	0.21
V3	Actinobacteria	Actinobacteria	Actinomycetales	Nocardioidaceae	Nocardioides	(slash calls)		13	13 : 0		0.02	0.03	0.06	0.11
V3	Actinobacteria	Actinobacteria	Actinomycetales	Propionibacteriaceae	Propionibacterium	acnes	100 - 100	247	247 : 0	62.35 : 37.65	0.4	0.59	1.12	2.08
V3	Actinobacteria	Actinobacteria	Actinomycetales	Streptomycetaceae	(slash calls)			10	10 : 0		0.02	0.02	0.05	0.08
V3	Bacteroidetes	Bacteroidia	Bacteroidales	Prevotellaceae	(family level ID only)			10	0 : 10		0.02	0.02	0.05	0.08
V3	Bacteroidetes	Bacteroidia	Bacteroidales	Prevotellaceae	Prevotella	melaninogenica	100 - 100	12	12 : 0	100 : 0	0.02	0.03	0.05	0.1
V3	Cyanobacteria	Nostocophycideae	Nostocales	Nostocaceae	(family level ID only)			21	0 : 21		0.03	0.05	0.09	0.18
V3	Cyanobacteria	Prochlorales	Prochlorales	Prochlorococcaceae	Prochlorococcus	(genus level ID only)		168	168 : 0		0.27	0.4	0.76	1.42
V3	Firmicutes	Bacilli	Bacillales	Planococcaceae	Ureibacillus	terrenus	99.44 - 99.44	10	10 : 0	100 : 0	0.02	0.02	0.05	0.08
V3	Firmicutes	Bacilli	Bacillales	Staphylococcaceae	Staphylococcus	(genus level ID only)		29	0 : 29		0.05	0.07	0.13	0.24
V3	Firmicutes	Bacilli	Bacillales	Staphylococcaceae	Staphylococcus	(slash calls)		183	183 : 0		0.3	0.44	0.83	1.54
V3	Firmicutes	Bacilli	Bacillales	Staphylococcaceae	Staphylococcus	epidermidis	100 - 100	11	11 : 0	100 : 0	0.02	0.03	0.05	0.09
V3	Firmicutes	Bacilli	Bacillales	Staphylococcaceae	Staphylococcus	hominis	100 - 100	45	45 : 0	48.89 : 51.11	0.07	0.11	0.2	0.38
V3	Firmicutes	Bacilli	Bacillales	Staphylococcaceae	Staphylococcus	schleiferi	99.44 - 100	6580	6580 : 0	50.99 : 49.01	10.63	15.79	29.74	55.52
V3	Firmicutes	Bacilli	Bacillales	Staphylococcaceae	Staphylococcus	warneri	100 - 100	33	33 : 0	60.61 : 39.39	0.05	0.08	0.15	0.28
V3	Firmicutes	Bacilli	Lactobacillales	Aerococcaceae	Abiotrophia	defectiva	100 - 100	11	11 : 0	100 : 0	0.02	0.03	0.05	0.09
V3	Firmicutes	Bacilli	Lactobacillales	Enterococcaceae	Enterococcus	(slash calls)		610	610 : 0		0.99	1.46	2.76	5.15
V3	Firmicutes	Bacilli	Lactobacillales	Lactobacillaceae	Lactobacillus	iners	100 - 100	27	27 : 0	48.15 : 51.85	0.04	0.06	0.12	0.23
V3	Firmicutes	Bacilli	Lactobacillales	Streptococcaceae	Streptococcus	(slash calls)		66	66 : 0		0.11	0.16	0.3	0.56
V3	Firmicutes	Bacilli	Lactobacillales	Streptococcaceae	Streptococcus	phocae	100 - 100	10	10 : 0	100 : 0	0.02	0.02	0.05	0.08
V3	Firmicutes	Bacilli	Lactobacillales	Streptococcaceae	Streptococcus	thermophilus	100 - 100	35	35 : 0	48.57 : 51.43	0.06	0.08	0.16	0.3
V3	Firmicutes	Clostridia	Clostridiales	Clostridiales Family XI. Incertae Sedis	(slash calls)			53	53 : 0		0.09	0.13	0.24	0.45
V3	Firmicutes	Clostridia	Clostridiales	Clostridiales Family XI. Incertae Sedis	Finegoldia	magna	99.35 - 100	174	174 : 0	71.26 : 28.74	0.28	0.42	0.79	1.47
V3	Firmicutes	Clostridia	Clostridiales	Clostridiales Family XIII. Incertae Sedis	Eubacterium	sulci	100 - 100	14	14 : 0	100 : 0	0.02	0.03	0.06	0.12
V3	Proteobacteria	Alphaproteobacteria	Caulobacterales	Caulobacteraceae	(slash calls)			72	0 : 72		0.12	0.17	0.33	0.61
V3	Proteobacteria	Alphaproteobacteria	Rhizobiales	Bradyrhizobiaceae	(slash calls)			126	126 : 0		0.2	0.3	0.57	1.06
V3	Proteobacteria	Alphaproteobacteria	Rhizobiales	Methylobacteriaceae	Methylobacterium	(slash calls)		10	10 : 0		0.02	0.02	0.05	0.08
V3	Proteobacteria	Alphaproteobacteria	Rhizobiales	Phyllobacteriaceae	Thermovum	(genus level ID only)		10	0 : 10		0.02	0.02	0.05	0.08
V3	Proteobacteria	Alphaproteobacteria	Rhodobacterales	Hyphomonadaceae	(family level ID only)			10	0 : 10		0.02	0.02	0.05	0.08
V3	Proteobacteria	Betaproteobacteria	Burkholderiales	Burkholderiaceae	(slash calls)			100	0 : 100		0.16	0.24	0.45	0.84
V3	Proteobacteria	Betaproteobacteria	Burkholderiales	Burkholderiaceae	Burkholderia	(genus level ID only)		899	0 : 899		1.45	2.16	4.06	7.59
V3	Proteobacteria	Betaproteobacteria	Burkholderiales	Burkholderiaceae	Polynucleobacter	necessarius	100 - 100	15	15 : 0	100 : 0	0.02	0.04	0.07	0.13
V3	Proteobacteria	Betaproteobacteria	Burkholderiales	Comamonadaceae	Pelomonas	puraquae	100 - 100	12	12 : 0	100 : 0	0.02	0.03	0.05	0.1
V3	Proteobacteria	Betaproteobacteria	Methylophilales	Methylophilaceae	Methylotenera	(genus level ID only)		14	0 : 14		0.02	0.03	0.06	0.12
V3	Proteobacteria	Gammaproteobacteria	Alteromonadales	Shewanellaceae	Shewanella	(slash calls)		29	29 : 0		0.05	0.07	0.13	0.24
V3	Proteobacteria	Gammaproteobacteria	Pseudomonadales	Moraxellaceae	Enhydrobacter	aerosaccus	100 - 100	10	0 : 10	100 : 0	0.02	0.02	0.05	0.08
V3	Proteobacteria	Gammaproteobacteria	Pseudomonadales	Moraxellaceae	Moraxella	catarrhalis	100 - 100	13	13 : 0	100 : 0	0.02	0.03	0.06	0.11
V3	Proteobacteria	Gammaproteobacteria	Pseudomonadales	Pseudomonadaceae	Pseudomonas	(slash calls)		12	12 : 0		0.02	0.03	0.05	0.1
V3	Proteobacteria	Gammaproteobacteria	Vibrionales	Vibrionaceae	Vibrio	(slash calls)		424	424 : 0		0.69	1.02	1.92	3.58
V3	Proteobacteria	Gammaproteobacteria	Vibrionales	Vibrionaceae	Vibrio	rotiferianus	99.44 - 99.44	12	0 : 12	0 : 100	0.02	0.03	0.05	0.1
V3	Proteobacteria	Gammaproteobacteria	Vibrionales	Vibrionaceae	Vibrio	sp.	100 - 100	41	0 : 41	63.41 : 36.59	0.07	0.1	0.19	0.35
V3	Proteobacteria	Gammaproteobacteria	Xanthomonadales	Xanthomonadaceae	Pseudomonas	(slash calls)		18	18 : 0		0.03	0.04	0.08	0.15
V3	Tenericutes	Mollicutes	Mycoplasmatales	Mycoplasmataceae	(family level ID only)			21	0 : 21		0.03	0.05	0.09	0.18
V4	Actinobacteria	Actinobacteria	Actinomycetales	Actinomycetaceae	Arcanobacterium	phocisimile	100 - 100	51	51 : 0	100 : 0	0.08	0.12	0.23	3.13
V4	Actinobacteria	Actinobacteria	Actinomycetales	Corynebacteriaceae	Corynebacterium	(genus level ID only)		50	0 : 50		0.08	0.12	0.23	3.07
V4	Actinobacteria	Actinobacteria	Actinomycetales	Dietziaceae	(family level ID only)			38	0 : 38		0.06	0.09	0.17	2.34
V4	Actinobacteria	Actinobacteria	Actinomycetales	Dietziaceae	Dietzia	(slash calls)		26	26 : 0		0.04	0.06	0.12	1.6
V4	Actinobacteria	Actinobacteria	Actinomycetales	Gordoniaceae	Gordonia	(slash calls)		15	15 : 0		0.02	0.04	0.07	0.92
V4	Actinobacteria	Actinobacteria	Actinomycetales	Micrococcaceae	Micrococcus	(slash calls)		60	60 : 0		0.1	0.14	0.27	3.69
V4	Actinobacteria	Actinobacteria	Actinomycetales	Propionibacteriaceae	Propionibacterium	acnes	100 - 100	60	60 : 0	100 : 0	0.1	0.14	0.27	3.69
V4	Bacteroidetes	Sphingobacteriia	Sphingobacteriales	Chitinophagaceae	Hydrotalea	(genus level ID only)		20	0 : 20		0.03	0.05	0.09	1.23
V4	Firmicutes	Bacilli	Bacillales	Staphylococcaceae	Staphylococcus	(genus level ID only)		34	0 : 34		0.05	0.08	0.15	2.09
V4	Firmicutes	Bacilli	Bacillales	Staphylococcaceae	Staphylococcus	(slash calls)		983	983 : 0		1.59	2.36	4.44	60.42
V4	Firmicutes	Bacilli	Lactobacillales	Enterococcaceae	Enterococcus	(slash calls)		76	76 : 0		0.12	0.18	0.34	4.67
V4	Firmicutes	Bacilli	Lactobacillales	Streptococcaceae	Streptococcus	(slash calls)		10	10 : 0		0.02	0.02	0.05	0.61
V4	Firmicutes	Clostridia	Clostridiales	Clostridiales Family XI. Incertae Sedis	Finegoldia	magna	100 - 100	10	10 : 0	100 : 0	0.02	0.02	0.05	0.61
V4	Firmicutes	Clostridia	Clostridiales	Peptoniphilaceae	Peptoniphilus	(genus level ID only)		53	0 : 53		0.09	0.13	0.24	3.26
V4	Proteobacteria	Alphaproteobacteria	Caulobacterales	Caulobacteraceae	Phenylobacterium	(genus level ID only)		10	0 : 10		0.02	0.02	0.05	0.61
V4	Proteobacteria	Alphaproteobacteria	Rhizobiales	Bradyrhizobiaceae	(slash calls)			16	16 : 0		0.03	0.04	0.07	0.98
V4	Proteobacteria	Betaproteobacteria	Burkholderiales	Burkholderiaceae	Burkholderia	multivorans	99.19 - 99.19	11	11 : 0	100 : 0	0.02	0.03	0.05	0.68
V4	Proteobacteria	Gammaproteobacteria	Vibrionales	Vibrionaceae	Vibrio	(slash calls)		25	25 : 0		0.04	0.06	0.11	1.54
V4	Proteobacteria	Gammaproteobacteria	Xanthomonadales	Xanthomonadaceae	(slash calls)			19	19 : 0		0.03	0.05	0.09	1.17
V4	Tenericutes	Mollicutes	Mycoplasmatales	Mycoplasmataceae	(family level ID only)			20	0 : 20		0.03	0.05	0.09	1.23
V4	Tenericutes	Mollicutes	Mycoplasmatales	Mycoplasmataceae	Mycoplasma	phocidae	100 - 100	40	40 : 0	100 : 0	0.06	0.1	0.18	2.46
V67	Actinobacteria	Actinobacteria	Actinomycetales	Actinomycetaceae	Arcanobacterium	phocae	99.55 - 100	161	0 : 161	39.13 : 60.87	0.26	0.39	0.73	4.8
V67	Actinobacteria	Actinobacteria	Actinomycetales	Corynebacteriaceae	Corynebacterium	(genus level ID only)		53	0 : 53		0.09	0.13	0.24	1.58
V67	Actinobacteria	Actinobacteria	Actinomycetales	Corynebacteriaceae	Corynebacterium	phocae	100 - 100	142	142 : 0	28.87 : 71.13	0.23	0.34	0.64	4.24
V67	Actinobacteria	Actinobacteria	Actinomycetales	Dermabacteraceae	Brachybacterium	muris	100 - 100	10	10 : 0	0 : 100	0.02	0.02	0.05	0.3
V67	Actinobacteria	Actinobacteria	Actinomycetales	Dietziaceae	Dietzia	(slash calls)		33	33 : 0		0.05	0.08	0.15	0.98
V67	Actinobacteria	Actinobacteria	Actinomycetales	Dietziaceae	Dietzia	cinnamea	99.55 - 100	120	120 : 0	40 : 60	0.19	0.29	0.54	3.58
V67	Actinobacteria	Actinobacteria	Actinomycetales	Geodermatophilaceae	Blastococcus	saxobsidens	100 - 100	14	14 : 0	0 : 100	0.02	0.03	0.06	0.42
V67	Actinobacteria	Actinobacteria	Actinomycetales	Gordoniaceae	Gordonia	(slash calls)		71	71 : 0		0.11	0.17	0.32	2.12
V67	Actinobacteria	Actinobacteria	Actinomycetales	Propionibacteriaceae	Propionibacterium	(slash calls)		14	0 : 14		0.02	0.03	0.06	0.42
V67	Actinobacteria	Actinobacteria	Actinomycetales	Propionibacteriaceae	Propionibacterium	acnes	99.56 - 100	555	555 : 0	29.91 : 70.09	0.9	1.33	2.51	16.56
V67	Firmicutes	Bacilli	Bacillales	Staphylococcaceae	Staphylococcus	(slash calls)		22	22 : 0		0.04	0.05	0.1	0.66
V67	Firmicutes	Bacilli	Bacillales	Staphylococcaceae	Staphylococcus	schleiferi	99.56 - 100	1695	1695 : 0	44.25 : 55.75	2.74	4.07	7.66	50.58
V67	Firmicutes	Bacilli	Lactobacillales	Enterococcaceae	Enterococcus	faecium	99.55 - 100	118	118 : 0	24.58 : 75.42	0.19	0.28	0.53	3.52
V67	Firmicutes	Bacilli	Lactobacillales	Streptococcaceae	Streptococcus	(slash calls)		15	15 : 0		0.02	0.04	0.07	0.45
V67	Firmicutes	Bacilli	Lactobacillales	Streptococcaceae	Streptococcus	pseudopneumoniae	100 - 100	10	10 : 0	0 : 100	0.02	0.02	0.05	0.3
V67	Firmicutes	Clostridia	Clostridiales	Peptoniphilaceae	(family level ID only)			105	0 : 105		0.17	0.25	0.47	3.13
V67	Proteobacteria	Alphaproteobacteria	Caulobacterales	Caulobacteraceae	Caulobacter	(genus level ID only)		11	0 : 11		0.02	0.03	0.05	0.33
V67	Proteobacteria	Alphaproteobacteria	Rhizobiales	Bradyrhizobiaceae	(slash calls)			17	0 : 17		0.03	0.04	0.08	0.51
V67	Proteobacteria	Gammaproteobacteria	Pseudomonadales	Pseudomonadaceae	Pseudomonas	(slash calls)		10	10 : 0		0.02	0.02	0.05	0.3
V67	Proteobacteria	Gammaproteobacteria	Vibrionales	Vibrionaceae	(slash calls)			97	97 : 0		0.16	0.23	0.44	2.89
V67	Tenericutes	Mollicutes	Mycoplasmatales	Mycoplasmataceae	Mycoplasma	(genus level ID only)		56	0 : 56		0.09	0.13	0.25	1.67
V67	Tenericutes	Mollicutes	Mycoplasmatales	Mycoplasmataceae	Mycoplasma	phocidae	100 - 100	22	22 : 0	0 : 100	0.04	0.05	0.1	0.66
V8	Actinobacteria	Actinobacteria	Actinomycetales	Actinomycetaceae	Arcanobacterium	haemolyticum	100 - 100	18	18 : 0	100 : 0	0.03	0.04	0.08	0.67
V8	Actinobacteria	Actinobacteria	Actinomycetales	Corynebacteriaceae	Corynebacterium	phocae	99.22 - 99.61	54	54 : 0	38.89 : 61.11	0.09	0.13	0.24	2
V8	Actinobacteria	Actinobacteria	Actinomycetales	Dietziaceae	Dietzia	(slash calls)		85	85 : 0		0.14	0.2	0.38	3.15
V8	Actinobacteria	Actinobacteria	Actinomycetales	Gordoniaceae	Gordonia	(slash calls)		15	15 : 0		0.02	0.04	0.07	0.56
V8	Actinobacteria	Actinobacteria	Actinomycetales	Micrococcaceae	Micrococcus	(slash calls)		95	95 : 0		0.15	0.23	0.43	3.53
V8	Actinobacteria	Actinobacteria	Actinomycetales	Propionibacteriaceae	Propionibacterium	(genus level ID only)		75	0 : 75		0.12	0.18	0.34	2.78
V8	Actinobacteria	Actinobacteria	Actinomycetales	Propionibacteriaceae	Propionibacterium	acnes	99.22 - 100	1529	1439 : 90	43.56 : 56.44	2.47	3.67	6.91	56.73
V8	Cyanobacteria	Prochlorales	Prochlorales	Prochlorococcaceae	Prochlorococcus	(genus level ID only)		36	36 : 0		0.06	0.09	0.16	1.34
V8	Firmicutes	Bacilli	Bacillales	Bacillaceae	Bacillus	decisifrondis	100 - 100	17	17 : 0	100 : 0	0.03	0.04	0.08	0.63
V8	Firmicutes	Bacilli	Bacillales	Staphylococcaceae	Staphylococcus	(genus level ID only)		30	0 : 30		0.05	0.07	0.14	1.11
V8	Firmicutes	Bacilli	Bacillales	Staphylococcaceae	Staphylococcus	chromogenes	99.22 - 100	425	425 : 0	37.65 : 62.35	0.69	1.02	1.92	15.77
V8	Firmicutes	Bacilli	Lactobacillales	Enterococcaceae	Enterococcus	(slash calls)		78	78 : 0		0.13	0.19	0.35	2.89
V8	Firmicutes	Clostridia	Clostridiales	Peptoniphilaceae	(family level ID only)			16	0 : 16		0.03	0.04	0.07	0.59
V8	Firmicutes	Clostridia	Clostridiales	Peptoniphilaceae	Finegoldia	magna	99.61 - 99.61	41	0 : 41	31.71 : 68.29	0.07	0.1	0.19	1.52
V8	Proteobacteria	Gammaproteobacteria	Pseudomonadales	Moraxellaceae	Acinetobacter	(slash calls)		11	11 : 0		0.02	0.03	0.05	0.41
V8	Proteobacteria	Gammaproteobacteria	Vibrionales	Vibrionaceae	Vibrio	(slash calls)		85	85 : 0		0.14	0.2	0.38	3.15
V8	Proteobacteria	Gammaproteobacteria	Xanthomonadales	Xanthomonadaceae	(slash calls)			27	27 : 0		0.04	0.06	0.12	1
V8	Tenericutes	Mollicutes	Mycoplasmatales	Mycoplasmataceae	(family level ID only)			21	0 : 21		0.03	0.05	0.09	0.78
V8	Tenericutes	Mollicutes	Mycoplasmatales	Mycoplasmataceae	Mycoplasma	phocidae	99.61 - 99.61	37	37 : 0	54.05 : 45.95	0.06	0.09	0.17	1.37
V9	Proteobacteria	Gammaproteobacteria	Alteromonadales	Shewanellaceae	(slash calls)			11	11 : 0		0.02	0.03	0.05	4.47
V9	Proteobacteria	Gammaproteobacteria	Enterobacteriales	Enterobacteriaceae	(slash calls)			10	10 : 0		0.02	0.02	0.05	4.07
V9	Proteobacteria	Gammaproteobacteria	Pseudomonadales	Moraxellaceae	Acinetobacter	(slash calls)		19	19 : 0		0.03	0.05	0.09	7.72
V9	Proteobacteria	Gammaproteobacteria	Pseudomonadales	Moraxellaceae	Moraxella	(slash calls)		18	18 : 0		0.03	0.04	0.08	7.32
V9	Proteobacteria	Gammaproteobacteria	Vibrionales	Vibrionaceae	Vibrio	(slash calls)		28	28 : 0		0.05	0.07	0.13	11.38
V9	Proteobacteria	Gammaproteobacteria	Vibrionales	Vibrionaceae	Vibrio	parahaemolyticus	100 - 100	160	160 : 0	58.12 : 41.88	0.26	0.38	0.72	65.04

## Sheet: Juvenile_15
Sample #7395-15-Juvenile
Primer	Phylum	Class	Order	Family	Genus	Species	% ID	Count	DB counters	F:R %	% of total reads	% of valid reads	% of mapped reads	% of mapped reads per primer
(consensus)	Tenericutes	Mollicutes	Mycoplasmatales	Mycoplasmataceae	(family level ID only)			3887	0 : 3887		9.22	16.91	30.93	30.93
(consensus)	Proteobacteria	Gammaproteobacteria	Pasteurellales	Pasteurellaceae	Pasteurella	multocida	99.54 - 100	3469	3469 : 0	42.66 : 57.34	8.23	15.1	27.6	27.6
(consensus)	Tenericutes	Mollicutes	Mycoplasmatales	Mycoplasmataceae	Mycoplasma	(genus level ID only)		3164	0 : 3164		7.5	13.77	25.18	25.18
(consensus)	Proteobacteria	Gammaproteobacteria	Pasteurellales	Pasteurellaceae	Pasteurella	(slash calls)		665	665 : 0		1.58	2.89	5.29	5.29
(consensus)	Tenericutes	Mollicutes	Mycoplasmatales	Mycoplasmataceae	Mycoplasma	phocidae	99.55 - 100	376	376 : 0	49.47 : 50.53	0.89	1.64	2.99	2.99
(consensus)	Proteobacteria	Epsilonproteobacteria	Campylobacterales	Helicobacteraceae	Helicobacter	(genus level ID only)		172	0 : 172		0.41	0.75	1.37	1.37
(consensus)	Bacteroidetes	Flavobacteriia	Flavobacteriales	Flavobacteriaceae	(family level ID only)			147	0 : 147		0.35	0.64	1.17	1.17
(consensus)	Proteobacteria	Gammaproteobacteria	Pseudomonadales	Pseudomonadaceae	Pseudomonas	(slash calls)		138	138 : 0		0.33	0.6	1.1	1.1
(consensus)	Proteobacteria	Gammaproteobacteria	Enterobacteriales	Enterobacteriaceae	Morganella	morganii	99.44 - 100	87	87 : 0	48.28 : 51.72	0.21	0.38	0.69	0.69
(consensus)	Proteobacteria	Gammaproteobacteria	Pseudomonadales	Moraxellaceae	Psychrobacter	aestuarii	99.61 - 99.61	69	69 : 0	43.48 : 56.52	0.16	0.3	0.55	0.55
(consensus)	Proteobacteria	Epsilonproteobacteria	Campylobacterales	Helicobacteraceae	(family level ID only)			65	0 : 65		0.15	0.28	0.52	0.52
(consensus)	Proteobacteria	Gammaproteobacteria	Pasteurellales	Pasteurellaceae	Mannheimia	varigena	99.42 - 100	56	56 : 0	73.21 : 26.79	0.13	0.24	0.45	0.45
(consensus)	Fusobacteria	Fusobacteriia	Fusobacteriales	Fusobacteriaceae	Fusobacterium	necrophorum	100 - 100	54	54 : 0	35.19 : 64.81	0.13	0.23	0.43	0.43
(consensus)	Proteobacteria	Gammaproteobacteria	Pseudomonadales	Moraxellaceae	Moraxella	(slash calls)		44	44 : 0		0.1	0.19	0.35	0.35
(consensus)	Proteobacteria	Gammaproteobacteria	Pseudomonadales	Moraxellaceae	Psychrobacter	(genus level ID only)		36	0 : 36		0.09	0.16	0.29	0.29
(consensus)	Actinobacteria	Actinobacteria	Actinomycetales	Propionibacteriaceae	Propionibacterium	acnes	100 - 100	33	33 : 0	39.39 : 60.61	0.08	0.14	0.26	0.26
(consensus)	Proteobacteria	Gammaproteobacteria	Pseudomonadales	Moraxellaceae	Psychrobacter	lutiphocae	99.53 - 99.53	28	28 : 0	35.71 : 64.29	0.07	0.12	0.22	0.22
(consensus)	Proteobacteria	Gammaproteobacteria	Pasteurellales	Pasteurellaceae	Actinobacillus	minor	100 - 100	17	17 : 0	100 : 0	0.04	0.07	0.14	0.14
(consensus)	Actinobacteria	Actinobacteria	Actinomycetales	Corynebacteriaceae	Corynebacterium	(slash calls)		15	15 : 0		0.04	0.07	0.12	0.12
(consensus)	Fusobacteria	Fusobacteriia	Fusobacteriales	Fusobacteriaceae	Fusobacterium	(slash calls)		14	14 : 0		0.03	0.06	0.11	0.11
(consensus)	Firmicutes	Bacilli	Bacillales	Staphylococcaceae	Staphylococcus	schleiferi	100 - 100	11	11 : 0	0 : 100	0.03	0.05	0.09	0.09
(consensus)	Firmicutes	Bacilli	Lactobacillales	Aerococcaceae	(family level ID only)			11	0 : 11		0.03	0.05	0.09	0.09
(consensus)	Firmicutes	Bacilli	Lactobacillales	Aerococcaceae	Globicatella	sp.	100 - 100	10	0 : 10	0 : 100	0.02	0.04	0.08	0.08
Primer	Phylum	Class	Order	Family	Genus	Species	% ID	Count	DB counters	F:R %	% of total reads	% of valid reads	% of mapped reads	% of mapped reads per primer
V2	Proteobacteria	Epsilonproteobacteria	Campylobacterales	Helicobacteraceae	(family level ID only)			10	0 : 10		0.02	0.04	0.08	3.39
V2	Proteobacteria	Gammaproteobacteria	Pasteurellales	Pasteurellaceae	Pasteurella	multocida	99.54 - 100	257	257 : 0	100 : 0	0.61	1.12	2.04	87.12
V2	Proteobacteria	Gammaproteobacteria	Pseudomonadales	Moraxellaceae	Psychrobacter	lutiphocae	99.53 - 99.53	28	28 : 0	35.71 : 64.29	0.07	0.12	0.22	9.49
V3	Bacteroidetes	Flavobacteriia	Flavobacteriales	Flavobacteriaceae	(family level ID only)			147	0 : 147		0.35	0.64	1.17	18.17
V3	Firmicutes	Bacilli	Bacillales	Staphylococcaceae	Staphylococcus	schleiferi	100 - 100	11	11 : 0	0 : 100	0.03	0.05	0.09	1.36
V3	Firmicutes	Bacilli	Lactobacillales	Aerococcaceae	(family level ID only)			11	0 : 11		0.03	0.05	0.09	1.36
V3	Proteobacteria	Epsilonproteobacteria	Campylobacterales	Helicobacteraceae	Helicobacter	(genus level ID only)		172	0 : 172		0.41	0.75	1.37	21.26
V3	Proteobacteria	Gammaproteobacteria	Enterobacteriales	Enterobacteriaceae	Morganella	morganii	99.44 - 99.44	25	25 : 0	0 : 100	0.06	0.11	0.2	3.09
V3	Proteobacteria	Gammaproteobacteria	Pseudomonadales	Moraxellaceae	Moraxella	(slash calls)		34	34 : 0		0.08	0.15	0.27	4.2
V3	Proteobacteria	Gammaproteobacteria	Pseudomonadales	Pseudomonadaceae	Pseudomonas	(slash calls)		103	103 : 0		0.24	0.45	0.82	12.73
V3	Tenericutes	Mollicutes	Mycoplasmatales	Mycoplasmataceae	(family level ID only)			306	0 : 306		0.73	1.33	2.43	37.82
V4	Fusobacteria	Fusobacteriia	Fusobacteriales	Fusobacteriaceae	Fusobacterium	necrophorum	100 - 100	32	32 : 0	59.38 : 40.62	0.08	0.14	0.25	1.5
V4	Proteobacteria	Epsilonproteobacteria	Campylobacterales	Helicobacteraceae	(family level ID only)			55	0 : 55		0.13	0.24	0.44	2.58
V4	Proteobacteria	Gammaproteobacteria	Pasteurellales	Pasteurellaceae	Pasteurella	(slash calls)		665	665 : 0		1.58	2.89	5.29	31.19
V4	Proteobacteria	Gammaproteobacteria	Pseudomonadales	Moraxellaceae	Psychrobacter	(genus level ID only)		36	0 : 36		0.09	0.16	0.29	1.69
V4	Tenericutes	Mollicutes	Mycoplasmatales	Mycoplasmataceae	(family level ID only)			1222	0 : 1222		2.9	5.32	9.72	57.32
V4	Tenericutes	Mollicutes	Mycoplasmatales	Mycoplasmataceae	Mycoplasma	phocidae	100 - 100	122	122 : 0	79.51 : 20.49	0.29	0.53	0.97	5.72
V67	Actinobacteria	Actinobacteria	Actinomycetales	Corynebacteriaceae	Corynebacterium	(slash calls)		15	15 : 0		0.04	0.07	0.12	0.28
V67	Actinobacteria	Actinobacteria	Actinomycetales	Propionibacteriaceae	Propionibacterium	acnes	100 - 100	10	10 : 0	0 : 100	0.02	0.04	0.08	0.19
V67	Firmicutes	Bacilli	Lactobacillales	Aerococcaceae	Globicatella	sp.	100 - 100	10	0 : 10	0 : 100	0.02	0.04	0.08	0.19
V67	Fusobacteria	Fusobacteriia	Fusobacteriales	Fusobacteriaceae	Fusobacterium	necrophorum	100 - 100	22	22 : 0	0 : 100	0.05	0.1	0.18	0.41
V67	Proteobacteria	Gammaproteobacteria	Pasteurellales	Pasteurellaceae	Actinobacillus	minor	100 - 100	17	17 : 0	100 : 0	0.04	0.07	0.14	0.31
V67	Proteobacteria	Gammaproteobacteria	Pasteurellales	Pasteurellaceae	Pasteurella	multocida	99.55 - 100	1967	1967 : 0	39.91 : 60.09	4.66	8.56	15.65	36.4
V67	Proteobacteria	Gammaproteobacteria	Pseudomonadales	Pseudomonadaceae	Pseudomonas	(slash calls)		25	25 : 0		0.06	0.11	0.2	0.46
V67	Tenericutes	Mollicutes	Mycoplasmatales	Mycoplasmataceae	Mycoplasma	(genus level ID only)		3164	0 : 3164		7.5	13.77	25.18	58.55
V67	Tenericutes	Mollicutes	Mycoplasmatales	Mycoplasmataceae	Mycoplasma	phocidae	99.55 - 100	174	174 : 0	31.61 : 68.39	0.41	0.76	1.38	3.22
V8	Actinobacteria	Actinobacteria	Actinomycetales	Propionibacteriaceae	Propionibacterium	acnes	100 - 100	23	23 : 0	56.52 : 43.48	0.05	0.1	0.18	0.61
V8	Fusobacteria	Fusobacteriia	Fusobacteriales	Fusobacteriaceae	Fusobacterium	(slash calls)		14	14 : 0		0.03	0.06	0.11	0.37
V8	Proteobacteria	Gammaproteobacteria	Pasteurellales	Pasteurellaceae	Pasteurella	multocida	99.61 - 100	1245	1245 : 0	35.18 : 64.82	2.95	5.42	9.91	32.76
V8	Proteobacteria	Gammaproteobacteria	Pseudomonadales	Moraxellaceae	Psychrobacter	aestuarii	99.61 - 99.61	69	69 : 0	43.48 : 56.52	0.16	0.3	0.55	1.82
V8	Proteobacteria	Gammaproteobacteria	Pseudomonadales	Pseudomonadaceae	Pseudomonas	(slash calls)		10	10 : 0		0.02	0.04	0.08	0.26
V8	Tenericutes	Mollicutes	Mycoplasmatales	Mycoplasmataceae	(family level ID only)			2359	0 : 2359		5.59	10.27	18.77	62.08
V8	Tenericutes	Mollicutes	Mycoplasmatales	Mycoplasmataceae	Mycoplasma	phocidae	99.61 - 99.61	80	80 : 0	42.5 : 57.5	0.19	0.35	0.64	2.11
V9	Proteobacteria	Gammaproteobacteria	Enterobacteriales	Enterobacteriaceae	Morganella	morganii	100 - 100	62	62 : 0	67.74 : 32.26	0.15	0.27	0.49	48.44
V9	Proteobacteria	Gammaproteobacteria	Pasteurellales	Pasteurellaceae	Mannheimia	varigena	99.42 - 100	56	56 : 0	73.21 : 26.79	0.13	0.24	0.45	43.75
V9	Proteobacteria	Gammaproteobacteria	Pseudomonadales	Moraxellaceae	Moraxella	(slash calls)		10	10 : 0		0.02	0.04	0.08	7.81
